# Supplementary material for: Alteration in molecular structure of alkali activated slag with various water to binder ratios under accelerated carbonation
Source: Sci Rep. 2022 Apr 1;12:5524. doi: 10.1038/s41598-022-09491-4 (PMC8975886; doi:10.1038/s41598-022-09491-4)
Supplement: Supplementary file 1 — Supplementary Information. [file 41598_2022_9491_MOESM1_ESM.xlsx]

## Sheet: General
Paper title:	Alteration in molecular structure of alkali activated slag with various water to binder ratios under accelerated carbonation
Authors:	Thi Nhan Nguyen, Quoc Tri Phung, Ziyou Yu, Lander Frederickx, Diederik Jacques, Dimitrios Sakellariou, Alexandre Dauzeres, Jan Elsen, Yiannis Pontikes

## Sheet: Composition
	Quantitative XRD results of AAS at different carbonation duration (including aggregate), %											Quantitative XRD results of AAS at different carbonation duration (excluding aggregate), %
	Column1	Column2	Column3	Column4	Column5	Column6	Column7	Column8				Column1	Column2	Column3	Column4	Column5	Column6	Column7	Column8	Column9
	W/B ratio	State	Amorphous	Hydrotalcite	Vaterite	Microcline	Quartz	Aggregate				Phases	AAS035		AAS 045				AAS 055
	0.35	ref	72.35	0.88	0	7.61	19.16	26.77					Ref	28D	Ref	7D	14D	28D	Ref	28D
	0.35	28	72.26	0.89	0.89	5.46	20.5	25.96				Amorphous	98.7983	97.5959	97.4977	92.869	92.3994	87.3841	98.7858	85.0189
	0.45	ref	74.03	1.9	0	4.55	19.52	24.07				Hydrotalcite	1.20169	1.20205	2.5023	1.16294	1.29767	1.23606	1.21416	1.23439
	0.45	7	72.67	0.91	4.67	2.37	19.38	21.75				Vaterite	0	1.20205	0	5.96805	6.30297	11.3798	0	13.7467
	0.45	14	69.78	0.98	4.76	3.87	20.61	24.48				Total	100	100	100	100	100	100	100	100
	0.45	28	65.04	0.92	8.47	3.89	21.68	25.57
	0.55	ref	76.48	0.94	0	6.16	16.42	22.58
	0.55	28	60.61	0.88	9.8	6.63	22.08	28.71

## Sheet: Fit Quality
Parameters indicating the quality of the fit of each observed diffractogram.
Sample	Rexp	Rwp	Chi2	GOF
AAS035_Ref	3.3	7.9	5.7	2.4
AAS035_28D	4.9	7.4	2.3	1.5
AAS045_Ref	3.3	6.9	4.3	2.1
AAS045_7D	5	8.3	2.8	1.7
AAS045_14D	5	8.5	3	1.7
AAS045_28D	4.9	8.4	2.9	1.7
AAS055_Ref	3.3	7.5	5.2	2.3
AAS055_28D	4.9	8.1	2.7	1.6

## Sheet: Structure Files
Structure files of the mineral phases used in fitting the observed XRD diffractograms. Structure files were sourced from the Crystallography Open Database, or the American Crystallography Database. If no code is indicated, the structure file was sourced from the BGMN website.
PHASE=Hydrotalcite //
SpacegroupNo=166 HermannMauguin=R-32/m //
PARAM=A=0.3054_0.3023^0.3085 PARAM=C=2.2810_2.2582^2.3038 //
RP=4 B1=ANISO^0.01 PARAM=k2=0_0^0.0001 GEWICHT=SPHAR2 //
GOAL:hydrotalcite=GEWICHT*ifthenelse(ifdef(d),exp(my*d*3/4),1)
E=(MG+2(0.6666),AL+3(0.3333)) Wyckoff=a TDS=0.0157
E=O-2 Wyckoff=c z=0.6229 TDS=0.0201
E=H Wyckoff=c z=0.5856 TDS=0.0271
E=O-2(0.1670) Wyckoff=g x=0.0925 TDS=0.0743
E=C(0.0830) Wyckoff=c z=0.8333 TDS=0.0472
PHASE=Microcline // amcsd_0000194
Reference=amcsd_0000194 //
Formula=K_(Al.93_Si3.07)_O8 //
SpacegroupNo=2 HermannMauguin=C-1 Setting=2 Lattice=Triclinic //
PARAM=A=0.857840_0.849262^0.866418 PARAM=B=1.296000_1.283040^1.308960 PARAM=C=0.721120_0.713909^0.728331 //
PARAM=ALPHA=90.300000_89.397000^91.203000 PARAM=BETA=116.030000_114.869700^117.190300 PARAM=GAMMA=89.125000_88.233750^90.016250 //
RP=4 k1=0 k2=0 PARAM=B1=0.007_0^0.01 GEWICHT=SPHAR4 //
GOAL:Microcline=GEWICHT*ifthenelse(ifdef(d),exp(my*d*3/4),1) //
E=K Wyckoff=i x=0.283700 y=0.996800 z=0.137800 TDS=0.015027
E=AL(0.6000) Wyckoff=i x=0.009500 y=0.185600 z=0.221400 TDS=0.004146
E=SI(0.4000) Wyckoff=i x=0.009500 y=0.185600 z=0.221400 TDS=0.004146
E=SI(0.7700) Wyckoff=i x=0.009500 y=0.817300 z=0.228000 TDS=0.004210
E=AL(0.2300) Wyckoff=i x=0.009500 y=0.817300 z=0.228000 TDS=0.004210
E=SI(0.9400) Wyckoff=i x=0.709800 y=0.118900 z=0.342100 TDS=0.003862
E=AL(0.0600) Wyckoff=i x=0.709800 y=0.118900 z=0.342100 TDS=0.003862
E=SI(0.9600) Wyckoff=i x=0.707600 y=0.883300 z=0.346600 TDS=0.003990
E=AL(0.0400) Wyckoff=i x=0.707600 y=0.883300 z=0.346600 TDS=0.003990
E=O Wyckoff=i x=0.999500 y=0.144700 z=0.992800 TDS=0.011785
E=O Wyckoff=i x=0.636900 y=0.002000 z=0.285700 TDS=0.009601
E=O Wyckoff=i x=0.823800 y=0.146800 z=0.223900 TDS=0.013526
E=O Wyckoff=i x=0.827900 y=0.854500 z=0.233100 TDS=0.012993
E=O Wyckoff=i x=0.035000 y=0.315300 z=0.254900 TDS=0.008898
E=O Wyckoff=i x=0.036600 y=0.691400 z=0.263500 TDS=0.009710
E=O Wyckoff=i x=0.184200 y=0.124500 z=0.406500 TDS=0.010454
E=O Wyckoff=i x=0.177700 y=0.874100 z=0.409500 TDS=0.010155
PHASE=SiO2p3221 // 04-012-0490
MineralName=Quartz //
Formula=Si_O2 //
SpacegropuNo=154 HermannMauguin=P3_221 //
PARAM=A=0.4914_0.4867^0.4965 PARAM=C=0.5406_0.5351^0.5459 //
RP=4 k1=0 k2=0 PARAM=B1=0_0^0.01 GEWICHT=SPHAR4 //
GOAL=GrainSize(1,1,1) //
GOAL:SiO2p3221=GEWICHT*ifthenelse(ifdef(d),exp(my*d*3/4),1)
E=SI+4 Wyckoff=a x=0.4723 TDS=0.0059533
E=O-2 Wyckoff=c x=0.416 y=0.2658 z=0.7881 TDS=0.0137938
PHASE=Vaterite // 04-011-5985
MineralName=Vaterite //
Formula=Ca_(CO3) //
SpacegroupNo=194 HermannMauguin=P6_3/m2/m2/c //
PARAM=A=0.4130_0.4089^0.4171 PARAM=C=0.8490_0.8405^0.8575 //
RP=4 PARAM=k1=0_0^1 k2=0 PARAM=B1=0_0^0.015 GEWICHT=SPHAR2 //
GOAL=GrainSize(1,1,1) //
GOAL:Vaterite=GEWICHT*ifthenelse(ifdef(d),exp(my*d*3/4),1)
E=CA Wyckoff=a x=0.0000 y=0.0000 z=0.0000 TDS=0.06799763
E=C(0.3333) Wyckoff=h x=0.2900 y=0.5800 z=0.2500 TDS=0.06799763
E=O(0.3333) Wyckoff=h x=0.1200 y=0.2400 z=0.2500 TDS=0.06799763
E=O(0.3333) Wyckoff=k x=0.3800 y=0.7600 z=0.1200 TDS=0.06799763
PHASE=ZnO // 04-003-2106
Formula=Zn_O //
MineralName=Zincite //
SpacegroupNo=186 HermannMauguin=P6_3mc //
PARAM=A=0.3250_0.320^0.330 PARAM=C=0.5207_0.515^0.525 //
RP=4 k1=0 k2=0 PARAM=B1=0_0^0.01 GEWICHT=SPHAR4 //
GOAL=GrainSize(1,1,1) //
GOAL:ZnO=GEWICHT*ifthenelse(ifdef(d),exp(my*d*3/4),1)
E=ZN+2 Wyckoff=b z=0.0 TDS=0.0055
E=O-2 Wyckoff=b z=0.3817 TDS=0.0055
PHASE=amorphous
SpacegroupNo=195 GeneralCondition=eq(1,sqr(h)+sqr(k)+sqr(l))
PARAM=B1=0.05_0^0.15 B2=0 A=0.303

## Sheet: Raw Data
Raw measurement data for each sample measured in this study. The data are presented as pairs of diffraction angles (in degrees two theta) and intensity (in counts), separated by a space.
AAS035_Ref	AAS035_28D	AAS045_Ref	AAS045_7D	AAS045_14D	AAS045_28D	AAS055_Ref	AAS055_28D
5.000100 493.000000	5.000100 191.000000	5.000100 532.000000	5.000100 183.000000	5.000100 153.000000	5.000100 163.000000	5.000100 536.000000	5.000100 156.000000
5.020657 521.000000	5.020657 187.000000	5.020657 472.000000	5.020657 154.000000	5.020657 158.000000	5.020657 166.000000	5.020657 492.000000	5.020657 151.000000
5.041214 515.000000	5.041214 196.000000	5.041214 521.000000	5.041214 167.000000	5.041214 169.000000	5.041214 160.000000	5.041214 513.000000	5.041214 147.000000
5.061772 529.000000	5.061772 184.000000	5.061772 492.000000	5.061772 180.000000	5.061772 162.000000	5.061772 168.000000	5.061772 515.000000	5.061772 168.000000
5.082329 500.000000	5.082329 184.000000	5.082329 505.000000	5.082329 157.000000	5.082329 170.000000	5.082329 178.000000	5.082329 515.000000	5.082329 147.000000
5.102886 500.000000	5.102886 185.000000	5.102886 457.000000	5.102886 173.000000	5.102886 153.000000	5.102886 169.000000	5.102886 473.000000	5.102886 152.000000
5.123443 518.000000	5.123443 179.000000	5.123443 506.000000	5.123443 163.000000	5.123443 154.000000	5.123443 173.000000	5.123443 528.000000	5.123443 172.000000
5.144000 512.000000	5.144000 188.000000	5.144000 480.000000	5.144000 156.000000	5.144000 147.000000	5.144000 154.000000	5.144000 503.000000	5.144000 173.000000
5.164557 494.000000	5.164557 194.000000	5.164557 459.000000	5.164557 150.000000	5.164557 132.000000	5.164557 180.000000	5.164557 481.000000	5.164557 158.000000
5.185115 541.000000	5.185115 178.000000	5.185115 529.000000	5.185115 156.000000	5.185115 147.000000	5.185115 158.000000	5.185115 524.000000	5.185115 137.000000
5.205672 525.000000	5.205672 170.000000	5.205672 525.000000	5.205672 177.000000	5.205672 137.000000	5.205672 160.000000	5.205672 522.000000	5.205672 154.000000
5.226229 526.000000	5.226229 168.000000	5.226229 431.000000	5.226229 137.000000	5.226229 165.000000	5.226229 151.000000	5.226229 524.000000	5.226229 162.000000
5.246786 469.000000	5.246786 203.000000	5.246786 473.000000	5.246786 153.000000	5.246786 140.000000	5.246786 166.000000	5.246786 475.000000	5.246786 150.000000
5.267343 528.000000	5.267343 179.000000	5.267343 463.000000	5.267343 154.000000	5.267343 172.000000	5.267343 153.000000	5.267343 473.000000	5.267343 153.000000
5.287901 507.000000	5.287901 171.000000	5.287901 480.000000	5.287901 153.000000	5.287901 148.000000	5.287901 143.000000	5.287901 467.000000	5.287901 155.000000
5.308458 467.000000	5.308458 189.000000	5.308458 428.000000	5.308458 166.000000	5.308458 147.000000	5.308458 137.000000	5.308458 506.000000	5.308458 150.000000
5.329015 495.000000	5.329015 207.000000	5.329015 486.000000	5.329015 161.000000	5.329015 138.000000	5.329015 139.000000	5.329015 471.000000	5.329015 172.000000
5.349572 495.000000	5.349572 158.000000	5.349572 426.000000	5.349572 183.000000	5.349572 160.000000	5.349572 130.000000	5.349572 467.000000	5.349572 166.000000
5.370129 494.000000	5.370129 182.000000	5.370129 468.000000	5.370129 169.000000	5.370129 149.000000	5.370129 154.000000	5.370129 516.000000	5.370129 130.000000
5.390686 516.000000	5.390686 183.000000	5.390686 464.000000	5.390686 149.000000	5.390686 173.000000	5.390686 153.000000	5.390686 477.000000	5.390686 152.000000
5.411244 497.000000	5.411244 177.000000	5.411244 464.000000	5.411244 166.000000	5.411244 154.000000	5.411244 164.000000	5.411244 454.000000	5.411244 171.000000
5.431801 538.000000	5.431801 154.000000	5.431801 439.000000	5.431801 180.000000	5.431801 155.000000	5.431801 159.000000	5.431801 487.000000	5.431801 149.000000
5.452358 510.000000	5.452358 189.000000	5.452358 461.000000	5.452358 177.000000	5.452358 148.000000	5.452358 185.000000	5.452358 478.000000	5.452358 145.000000
5.472915 520.000000	5.472915 206.000000	5.472915 463.000000	5.472915 154.000000	5.472915 158.000000	5.472915 146.000000	5.472915 469.000000	5.472915 156.000000
5.493472 494.000000	5.493472 163.000000	5.493472 479.000000	5.493472 180.000000	5.493472 154.000000	5.493472 152.000000	5.493472 529.000000	5.493472 142.000000
5.514030 494.000000	5.514030 176.000000	5.514030 474.000000	5.514030 167.000000	5.514030 154.000000	5.514030 160.000000	5.514030 477.000000	5.514030 144.000000
5.534587 491.000000	5.534587 181.000000	5.534587 460.000000	5.534587 148.000000	5.534587 185.000000	5.534587 158.000000	5.534587 477.000000	5.534587 144.000000
5.555144 527.000000	5.555144 182.000000	5.555144 437.000000	5.555144 174.000000	5.555144 157.000000	5.555144 166.000000	5.555144 459.000000	5.555144 167.000000
5.575701 494.000000	5.575701 161.000000	5.575701 462.000000	5.575701 159.000000	5.575701 161.000000	5.575701 158.000000	5.575701 455.000000	5.575701 163.000000
5.596258 516.000000	5.596258 171.000000	5.596258 473.000000	5.596258 156.000000	5.596258 147.000000	5.596258 166.000000	5.596258 452.000000	5.596258 124.000000
5.616815 500.000000	5.616815 211.000000	5.616815 471.000000	5.616815 142.000000	5.616815 142.000000	5.616815 152.000000	5.616815 441.000000	5.616815 148.000000
5.637373 500.000000	5.637373 187.000000	5.637373 483.000000	5.637373 151.000000	5.637373 138.000000	5.637373 159.000000	5.637373 499.000000	5.637373 162.000000
5.657930 474.000000	5.657930 185.000000	5.657930 462.000000	5.657930 181.000000	5.657930 144.000000	5.657930 170.000000	5.657930 438.000000	5.657930 149.000000
5.678487 464.000000	5.678487 201.000000	5.678487 445.000000	5.678487 163.000000	5.678487 144.000000	5.678487 152.000000	5.678487 492.000000	5.678487 157.000000
5.699044 496.000000	5.699044 176.000000	5.699044 492.000000	5.699044 162.000000	5.699044 153.000000	5.699044 132.000000	5.699044 455.000000	5.699044 154.000000
5.719601 498.000000	5.719601 190.000000	5.719601 455.000000	5.719601 154.000000	5.719601 144.000000	5.719601 143.000000	5.719601 504.000000	5.719601 141.000000
5.740159 487.000000	5.740159 193.000000	5.740159 459.000000	5.740159 179.000000	5.740159 153.000000	5.740159 166.000000	5.740159 463.000000	5.740159 169.000000
5.760716 516.000000	5.760716 187.000000	5.760716 454.000000	5.760716 164.000000	5.760716 159.000000	5.760716 145.000000	5.760716 465.000000	5.760716 157.000000
5.781273 493.000000	5.781273 174.000000	5.781273 470.000000	5.781273 181.000000	5.781273 160.000000	5.781273 157.000000	5.781273 464.000000	5.781273 173.000000
5.801830 513.000000	5.801830 172.000000	5.801830 493.000000	5.801830 156.000000	5.801830 169.000000	5.801830 155.000000	5.801830 465.000000	5.801830 137.000000
5.822387 470.000000	5.822387 185.000000	5.822387 437.000000	5.822387 159.000000	5.822387 142.000000	5.822387 142.000000	5.822387 483.000000	5.822387 160.000000
5.842944 511.000000	5.842944 181.000000	5.842944 440.000000	5.842944 150.000000	5.842944 148.000000	5.842944 132.000000	5.842944 488.000000	5.842944 143.000000
5.863502 494.000000	5.863502 186.000000	5.863502 450.000000	5.863502 156.000000	5.863502 149.000000	5.863502 154.000000	5.863502 462.000000	5.863502 148.000000
5.884059 456.000000	5.884059 167.000000	5.884059 452.000000	5.884059 157.000000	5.884059 146.000000	5.884059 155.000000	5.884059 457.000000	5.884059 155.000000
5.904616 486.000000	5.904616 182.000000	5.904616 502.000000	5.904616 150.000000	5.904616 145.000000	5.904616 176.000000	5.904616 441.000000	5.904616 174.000000
5.925173 480.000000	5.925173 177.000000	5.925173 449.000000	5.925173 156.000000	5.925173 171.000000	5.925173 159.000000	5.925173 450.000000	5.925173 167.000000
5.945730 478.000000	5.945730 174.000000	5.945730 447.000000	5.945730 152.000000	5.945730 153.000000	5.945730 157.000000	5.945730 476.000000	5.945730 141.000000
5.966288 475.000000	5.966288 180.000000	5.966288 485.000000	5.966288 175.000000	5.966288 155.000000	5.966288 145.000000	5.966288 477.000000	5.966288 164.000000
5.986845 459.000000	5.986845 172.000000	5.986845 431.000000	5.986845 166.000000	5.986845 161.000000	5.986845 148.000000	5.986845 446.000000	5.986845 160.000000
6.007402 493.000000	6.007402 177.000000	6.007402 497.000000	6.007402 155.000000	6.007402 150.000000	6.007402 147.000000	6.007402 442.000000	6.007402 159.000000
6.027959 480.000000	6.027959 168.000000	6.027959 466.000000	6.027959 179.000000	6.027959 144.000000	6.027959 168.000000	6.027959 452.000000	6.027959 146.000000
6.048516 504.000000	6.048516 163.000000	6.048516 415.000000	6.048516 162.000000	6.048516 167.000000	6.048516 146.000000	6.048516 473.000000	6.048516 165.000000
6.069073 502.000000	6.069073 170.000000	6.069073 458.000000	6.069073 161.000000	6.069073 152.000000	6.069073 149.000000	6.069073 436.000000	6.069073 161.000000
6.089631 505.000000	6.089631 167.000000	6.089631 455.000000	6.089631 160.000000	6.089631 143.000000	6.089631 116.000000	6.089631 443.000000	6.089631 159.000000
6.110188 486.000000	6.110188 190.000000	6.110188 428.000000	6.110188 166.000000	6.110188 144.000000	6.110188 159.000000	6.110188 459.000000	6.110188 141.000000
6.130745 519.000000	6.130745 166.000000	6.130745 442.000000	6.130745 169.000000	6.130745 149.000000	6.130745 125.000000	6.130745 463.000000	6.130745 151.000000
6.151302 457.000000	6.151302 164.000000	6.151302 447.000000	6.151302 156.000000	6.151302 160.000000	6.151302 146.000000	6.151302 469.000000	6.151302 160.000000
6.171859 476.000000	6.171859 179.000000	6.171859 419.000000	6.171859 160.000000	6.171859 143.000000	6.171859 143.000000	6.171859 427.000000	6.171859 149.000000
6.192417 459.000000	6.192417 190.000000	6.192417 430.000000	6.192417 170.000000	6.192417 157.000000	6.192417 170.000000	6.192417 452.000000	6.192417 161.000000
6.212974 486.000000	6.212974 173.000000	6.212974 471.000000	6.212974 173.000000	6.212974 150.000000	6.212974 177.000000	6.212974 439.000000	6.212974 149.000000
6.233531 461.000000	6.233531 181.000000	6.233531 462.000000	6.233531 163.000000	6.233531 124.000000	6.233531 151.000000	6.233531 478.000000	6.233531 150.000000
6.254088 465.000000	6.254088 161.000000	6.254088 449.000000	6.254088 145.000000	6.254088 155.000000	6.254088 170.000000	6.254088 492.000000	6.254088 177.000000
6.274645 513.000000	6.274645 188.000000	6.274645 462.000000	6.274645 156.000000	6.274645 152.000000	6.274645 164.000000	6.274645 449.000000	6.274645 172.000000
6.295202 478.000000	6.295202 173.000000	6.295202 442.000000	6.295202 147.000000	6.295202 166.000000	6.295202 144.000000	6.295202 482.000000	6.295202 165.000000
6.315760 491.000000	6.315760 180.000000	6.315760 482.000000	6.315760 164.000000	6.315760 123.000000	6.315760 165.000000	6.315760 474.000000	6.315760 166.000000
6.336317 488.000000	6.336317 172.000000	6.336317 448.000000	6.336317 174.000000	6.336317 185.000000	6.336317 153.000000	6.336317 448.000000	6.336317 146.000000
6.356874 493.000000	6.356874 172.000000	6.356874 444.000000	6.356874 191.000000	6.356874 176.000000	6.356874 151.000000	6.356874 442.000000	6.356874 128.000000
6.377431 513.000000	6.377431 185.000000	6.377431 451.000000	6.377431 159.000000	6.377431 152.000000	6.377431 158.000000	6.377431 454.000000	6.377431 154.000000
6.397988 501.000000	6.397988 172.000000	6.397988 426.000000	6.397988 166.000000	6.397988 153.000000	6.397988 167.000000	6.397988 451.000000	6.397988 150.000000
6.418546 462.000000	6.418546 197.000000	6.418546 420.000000	6.418546 154.000000	6.418546 143.000000	6.418546 157.000000	6.418546 497.000000	6.418546 176.000000
6.439103 457.000000	6.439103 174.000000	6.439103 445.000000	6.439103 167.000000	6.439103 157.000000	6.439103 160.000000	6.439103 444.000000	6.439103 161.000000
6.459660 454.000000	6.459660 212.000000	6.459660 445.000000	6.459660 162.000000	6.459660 144.000000	6.459660 185.000000	6.459660 434.000000	6.459660 151.000000
6.480217 454.000000	6.480217 188.000000	6.480217 468.000000	6.480217 174.000000	6.480217 149.000000	6.480217 162.000000	6.480217 440.000000	6.480217 159.000000
6.500774 493.000000	6.500774 194.000000	6.500774 425.000000	6.500774 193.000000	6.500774 161.000000	6.500774 152.000000	6.500774 455.000000	6.500774 165.000000
6.521331 466.000000	6.521331 171.000000	6.521331 437.000000	6.521331 162.000000	6.521331 156.000000	6.521331 153.000000	6.521331 421.000000	6.521331 178.000000
6.541889 499.000000	6.541889 178.000000	6.541889 408.000000	6.541889 148.000000	6.541889 133.000000	6.541889 182.000000	6.541889 470.000000	6.541889 140.000000
6.562446 443.000000	6.562446 181.000000	6.562446 428.000000	6.562446 156.000000	6.562446 157.000000	6.562446 163.000000	6.562446 482.000000	6.562446 169.000000
6.583003 475.000000	6.583003 180.000000	6.583003 468.000000	6.583003 152.000000	6.583003 147.000000	6.583003 149.000000	6.583003 432.000000	6.583003 140.000000
6.603560 491.000000	6.603560 173.000000	6.603560 412.000000	6.603560 164.000000	6.603560 157.000000	6.603560 153.000000	6.603560 501.000000	6.603560 172.000000
6.624117 522.000000	6.624117 184.000000	6.624117 452.000000	6.624117 173.000000	6.624117 157.000000	6.624117 139.000000	6.624117 453.000000	6.624117 160.000000
6.644675 462.000000	6.644675 162.000000	6.644675 458.000000	6.644675 172.000000	6.644675 141.000000	6.644675 136.000000	6.644675 462.000000	6.644675 156.000000
6.665232 496.000000	6.665232 208.000000	6.665232 443.000000	6.665232 161.000000	6.665232 139.000000	6.665232 147.000000	6.665232 445.000000	6.665232 157.000000
6.685789 469.000000	6.685789 190.000000	6.685789 435.000000	6.685789 175.000000	6.685789 152.000000	6.685789 160.000000	6.685789 429.000000	6.685789 153.000000
6.706346 480.000000	6.706346 195.000000	6.706346 460.000000	6.706346 167.000000	6.706346 156.000000	6.706346 145.000000	6.706346 486.000000	6.706346 145.000000
6.726903 488.000000	6.726903 191.000000	6.726903 483.000000	6.726903 172.000000	6.726903 183.000000	6.726903 141.000000	6.726903 439.000000	6.726903 146.000000
6.747460 443.000000	6.747460 191.000000	6.747460 470.000000	6.747460 169.000000	6.747460 157.000000	6.747460 165.000000	6.747460 469.000000	6.747460 159.000000
6.768018 472.000000	6.768018 186.000000	6.768018 476.000000	6.768018 140.000000	6.768018 158.000000	6.768018 140.000000	6.768018 466.000000	6.768018 167.000000
6.788575 484.000000	6.788575 176.000000	6.788575 423.000000	6.788575 167.000000	6.788575 141.000000	6.788575 167.000000	6.788575 458.000000	6.788575 167.000000
6.809132 466.000000	6.809132 194.000000	6.809132 441.000000	6.809132 167.000000	6.809132 158.000000	6.809132 166.000000	6.809132 440.000000	6.809132 182.000000
6.829689 461.000000	6.829689 197.000000	6.829689 480.000000	6.829689 180.000000	6.829689 174.000000	6.829689 168.000000	6.829689 474.000000	6.829689 143.000000
6.850246 458.000000	6.850246 185.000000	6.850246 486.000000	6.850246 134.000000	6.850246 140.000000	6.850246 154.000000	6.850246 475.000000	6.850246 152.000000
6.870804 507.000000	6.870804 174.000000	6.870804 474.000000	6.870804 172.000000	6.870804 153.000000	6.870804 142.000000	6.870804 484.000000	6.870804 145.000000
6.891361 478.000000	6.891361 181.000000	6.891361 479.000000	6.891361 167.000000	6.891361 131.000000	6.891361 155.000000	6.891361 472.000000	6.891361 169.000000
6.911918 504.000000	6.911918 170.000000	6.911918 462.000000	6.911918 170.000000	6.911918 135.000000	6.911918 144.000000	6.911918 489.000000	6.911918 166.000000
6.932475 487.000000	6.932475 198.000000	6.932475 437.000000	6.932475 181.000000	6.932475 146.000000	6.932475 161.000000	6.932475 421.000000	6.932475 130.000000
6.953032 489.000000	6.953032 187.000000	6.953032 437.000000	6.953032 154.000000	6.953032 171.000000	6.953032 167.000000	6.953032 468.000000	6.953032 150.000000
6.973589 500.000000	6.973589 209.000000	6.973589 449.000000	6.973589 173.000000	6.973589 180.000000	6.973589 142.000000	6.973589 437.000000	6.973589 164.000000
6.994147 496.000000	6.994147 190.000000	6.994147 461.000000	6.994147 202.000000	6.994147 175.000000	6.994147 149.000000	6.994147 417.000000	6.994147 151.000000
7.014704 493.000000	7.014704 187.000000	7.014704 446.000000	7.014704 143.000000	7.014704 159.000000	7.014704 154.000000	7.014704 457.000000	7.014704 188.000000
7.035261 467.000000	7.035261 203.000000	7.035261 427.000000	7.035261 170.000000	7.035261 169.000000	7.035261 175.000000	7.035261 459.000000	7.035261 158.000000
7.055818 493.000000	7.055818 186.000000	7.055818 427.000000	7.055818 153.000000	7.055818 147.000000	7.055818 150.000000	7.055818 478.000000	7.055818 171.000000
7.076375 490.000000	7.076375 185.000000	7.076375 484.000000	7.076375 148.000000	7.076375 162.000000	7.076375 157.000000	7.076375 509.000000	7.076375 161.000000
7.096933 459.000000	7.096933 175.000000	7.096933 456.000000	7.096933 161.000000	7.096933 185.000000	7.096933 151.000000	7.096933 474.000000	7.096933 139.000000
7.117490 455.000000	7.117490 188.000000	7.117490 471.000000	7.117490 162.000000	7.117490 153.000000	7.117490 158.000000	7.117490 451.000000	7.117490 134.000000
7.138047 474.000000	7.138047 191.000000	7.138047 456.000000	7.138047 147.000000	7.138047 163.000000	7.138047 140.000000	7.138047 470.000000	7.138047 154.000000
7.158604 460.000000	7.158604 194.000000	7.158604 492.000000	7.158604 170.000000	7.158604 173.000000	7.158604 172.000000	7.158604 484.000000	7.158604 170.000000
7.179161 499.000000	7.179161 184.000000	7.179161 444.000000	7.179161 182.000000	7.179161 164.000000	7.179161 167.000000	7.179161 487.000000	7.179161 192.000000
7.199718 462.000000	7.199718 179.000000	7.199718 451.000000	7.199718 152.000000	7.199718 186.000000	7.199718 173.000000	7.199718 483.000000	7.199718 144.000000
7.220276 494.000000	7.220276 200.000000	7.220276 479.000000	7.220276 159.000000	7.220276 189.000000	7.220276 161.000000	7.220276 503.000000	7.220276 155.000000
7.240833 495.000000	7.240833 178.000000	7.240833 515.000000	7.240833 165.000000	7.240833 152.000000	7.240833 166.000000	7.240833 470.000000	7.240833 151.000000
7.261390 481.000000	7.261390 184.000000	7.261390 417.000000	7.261390 171.000000	7.261390 166.000000	7.261390 153.000000	7.261390 489.000000	7.261390 140.000000
7.281947 481.000000	7.281947 207.000000	7.281947 464.000000	7.281947 177.000000	7.281947 153.000000	7.281947 136.000000	7.281947 452.000000	7.281947 158.000000
7.302504 516.000000	7.302504 171.000000	7.302504 479.000000	7.302504 184.000000	7.302504 158.000000	7.302504 149.000000	7.302504 497.000000	7.302504 159.000000
7.323062 505.000000	7.323062 189.000000	7.323062 442.000000	7.323062 178.000000	7.323062 169.000000	7.323062 166.000000	7.323062 462.000000	7.323062 146.000000
7.343619 515.000000	7.343619 187.000000	7.343619 463.000000	7.343619 180.000000	7.343619 162.000000	7.343619 158.000000	7.343619 441.000000	7.343619 152.000000
7.364176 506.000000	7.364176 198.000000	7.364176 452.000000	7.364176 164.000000	7.364176 157.000000	7.364176 167.000000	7.364176 498.000000	7.364176 161.000000
7.384733 487.000000	7.384733 197.000000	7.384733 451.000000	7.384733 173.000000	7.384733 160.000000	7.384733 181.000000	7.384733 454.000000	7.384733 164.000000
7.405290 496.000000	7.405290 189.000000	7.405290 420.000000	7.405290 186.000000	7.405290 145.000000	7.405290 180.000000	7.405290 451.000000	7.405290 167.000000
7.425847 480.000000	7.425847 187.000000	7.425847 478.000000	7.425847 187.000000	7.425847 160.000000	7.425847 157.000000	7.425847 483.000000	7.425847 189.000000
7.446405 502.000000	7.446405 205.000000	7.446405 459.000000	7.446405 164.000000	7.446405 175.000000	7.446405 166.000000	7.446405 430.000000	7.446405 176.000000
7.466962 522.000000	7.466962 184.000000	7.466962 451.000000	7.466962 141.000000	7.466962 172.000000	7.466962 145.000000	7.466962 458.000000	7.466962 170.000000
7.487519 505.000000	7.487519 198.000000	7.487519 469.000000	7.487519 171.000000	7.487519 173.000000	7.487519 188.000000	7.487519 486.000000	7.487519 163.000000
7.508076 463.000000	7.508076 197.000000	7.508076 443.000000	7.508076 176.000000	7.508076 157.000000	7.508076 174.000000	7.508076 448.000000	7.508076 173.000000
7.528633 455.000000	7.528633 171.000000	7.528633 432.000000	7.528633 167.000000	7.528633 164.000000	7.528633 157.000000	7.528633 496.000000	7.528633 144.000000
7.549191 536.000000	7.549191 186.000000	7.549191 481.000000	7.549191 160.000000	7.549191 160.000000	7.549191 171.000000	7.549191 431.000000	7.549191 179.000000
7.569748 507.000000	7.569748 201.000000	7.569748 450.000000	7.569748 178.000000	7.569748 150.000000	7.569748 152.000000	7.569748 449.000000	7.569748 159.000000
7.590305 503.000000	7.590305 183.000000	7.590305 430.000000	7.590305 206.000000	7.590305 169.000000	7.590305 164.000000	7.590305 463.000000	7.590305 174.000000
7.610862 484.000000	7.610862 180.000000	7.610862 443.000000	7.610862 194.000000	7.610862 155.000000	7.610862 140.000000	7.610862 455.000000	7.610862 158.000000
7.631419 489.000000	7.631419 191.000000	7.631419 428.000000	7.631419 175.000000	7.631419 178.000000	7.631419 143.000000	7.631419 433.000000	7.631419 160.000000
7.651976 486.000000	7.651976 193.000000	7.651976 472.000000	7.651976 160.000000	7.651976 157.000000	7.651976 165.000000	7.651976 468.000000	7.651976 181.000000
7.672534 516.000000	7.672534 160.000000	7.672534 460.000000	7.672534 173.000000	7.672534 163.000000	7.672534 165.000000	7.672534 488.000000	7.672534 163.000000
7.693091 467.000000	7.693091 176.000000	7.693091 506.000000	7.693091 184.000000	7.693091 167.000000	7.693091 163.000000	7.693091 474.000000	7.693091 159.000000
7.713648 496.000000	7.713648 175.000000	7.713648 448.000000	7.713648 180.000000	7.713648 177.000000	7.713648 172.000000	7.713648 477.000000	7.713648 163.000000
7.734205 486.000000	7.734205 174.000000	7.734205 462.000000	7.734205 172.000000	7.734205 180.000000	7.734205 174.000000	7.734205 438.000000	7.734205 185.000000
7.754762 467.000000	7.754762 176.000000	7.754762 419.000000	7.754762 164.000000	7.754762 176.000000	7.754762 160.000000	7.754762 468.000000	7.754762 154.000000
7.775320 500.000000	7.775320 172.000000	7.775320 509.000000	7.775320 191.000000	7.775320 151.000000	7.775320 182.000000	7.775320 423.000000	7.775320 169.000000
7.795877 494.000000	7.795877 158.000000	7.795877 441.000000	7.795877 172.000000	7.795877 185.000000	7.795877 180.000000	7.795877 447.000000	7.795877 172.000000
7.816434 493.000000	7.816434 196.000000	7.816434 436.000000	7.816434 179.000000	7.816434 181.000000	7.816434 182.000000	7.816434 479.000000	7.816434 175.000000
7.836991 515.000000	7.836991 203.000000	7.836991 470.000000	7.836991 168.000000	7.836991 177.000000	7.836991 150.000000	7.836991 452.000000	7.836991 179.000000
7.857548 516.000000	7.857548 207.000000	7.857548 451.000000	7.857548 167.000000	7.857548 177.000000	7.857548 181.000000	7.857548 423.000000	7.857548 174.000000
7.878105 449.000000	7.878105 181.000000	7.878105 463.000000	7.878105 163.000000	7.878105 158.000000	7.878105 146.000000	7.878105 452.000000	7.878105 185.000000
7.898663 483.000000	7.898663 177.000000	7.898663 460.000000	7.898663 175.000000	7.898663 134.000000	7.898663 192.000000	7.898663 451.000000	7.898663 143.000000
7.919220 498.000000	7.919220 181.000000	7.919220 445.000000	7.919220 164.000000	7.919220 167.000000	7.919220 149.000000	7.919220 440.000000	7.919220 168.000000
7.939777 519.000000	7.939777 173.000000	7.939777 463.000000	7.939777 171.000000	7.939777 160.000000	7.939777 180.000000	7.939777 464.000000	7.939777 188.000000
7.960334 487.000000	7.960334 178.000000	7.960334 425.000000	7.960334 162.000000	7.960334 176.000000	7.960334 191.000000	7.960334 432.000000	7.960334 174.000000
7.980891 490.000000	7.980891 180.000000	7.980891 485.000000	7.980891 163.000000	7.980891 176.000000	7.980891 180.000000	7.980891 453.000000	7.980891 147.000000
8.001449 487.000000	8.001449 190.000000	8.001449 473.000000	8.001449 176.000000	8.001449 154.000000	8.001449 164.000000	8.001449 455.000000	8.001449 173.000000
8.022006 482.000000	8.022006 195.000000	8.022006 445.000000	8.022006 163.000000	8.022006 178.000000	8.022006 179.000000	8.022006 429.000000	8.022006 178.000000
8.042563 472.000000	8.042563 164.000000	8.042563 438.000000	8.042563 172.000000	8.042563 189.000000	8.042563 153.000000	8.042563 432.000000	8.042563 171.000000
8.063120 443.000000	8.063120 191.000000	8.063120 467.000000	8.063120 166.000000	8.063120 187.000000	8.063120 163.000000	8.063120 443.000000	8.063120 172.000000
8.083677 467.000000	8.083677 207.000000	8.083677 413.000000	8.083677 186.000000	8.083677 191.000000	8.083677 173.000000	8.083677 441.000000	8.083677 215.000000
8.104235 508.000000	8.104235 166.000000	8.104235 434.000000	8.104235 166.000000	8.104235 163.000000	8.104235 178.000000	8.104235 433.000000	8.104235 170.000000
8.124792 487.000000	8.124792 164.000000	8.124792 435.000000	8.124792 159.000000	8.124792 162.000000	8.124792 161.000000	8.124792 431.000000	8.124792 190.000000
8.145349 480.000000	8.145349 180.000000	8.145349 440.000000	8.145349 180.000000	8.145349 163.000000	8.145349 147.000000	8.145349 461.000000	8.145349 189.000000
8.165906 455.000000	8.165906 199.000000	8.165906 419.000000	8.165906 175.000000	8.165906 165.000000	8.165906 204.000000	8.165906 432.000000	8.165906 173.000000
8.186463 424.000000	8.186463 189.000000	8.186463 450.000000	8.186463 178.000000	8.186463 184.000000	8.186463 179.000000	8.186463 447.000000	8.186463 168.000000
8.207020 473.000000	8.207020 204.000000	8.207020 444.000000	8.207020 195.000000	8.207020 179.000000	8.207020 157.000000	8.207020 433.000000	8.207020 162.000000
8.227578 477.000000	8.227578 184.000000	8.227578 437.000000	8.227578 180.000000	8.227578 174.000000	8.227578 170.000000	8.227578 389.000000	8.227578 189.000000
8.248135 490.000000	8.248135 178.000000	8.248135 464.000000	8.248135 168.000000	8.248135 191.000000	8.248135 189.000000	8.248135 444.000000	8.248135 197.000000
8.268692 500.000000	8.268692 159.000000	8.268692 458.000000	8.268692 167.000000	8.268692 171.000000	8.268692 183.000000	8.268692 423.000000	8.268692 171.000000
8.289249 475.000000	8.289249 180.000000	8.289249 451.000000	8.289249 181.000000	8.289249 178.000000	8.289249 177.000000	8.289249 421.000000	8.289249 172.000000
8.309806 466.000000	8.309806 194.000000	8.309806 431.000000	8.309806 174.000000	8.309806 175.000000	8.309806 192.000000	8.309806 439.000000	8.309806 154.000000
8.330364 500.000000	8.330364 177.000000	8.330364 462.000000	8.330364 177.000000	8.330364 203.000000	8.330364 142.000000	8.330364 445.000000	8.330364 179.000000
8.350921 527.000000	8.350921 173.000000	8.350921 458.000000	8.350921 184.000000	8.350921 166.000000	8.350921 172.000000	8.350921 396.000000	8.350921 188.000000
8.371478 452.000000	8.371478 185.000000	8.371478 427.000000	8.371478 188.000000	8.371478 175.000000	8.371478 163.000000	8.371478 440.000000	8.371478 170.000000
8.392035 442.000000	8.392035 182.000000	8.392035 447.000000	8.392035 184.000000	8.392035 177.000000	8.392035 187.000000	8.392035 416.000000	8.392035 167.000000
8.412592 443.000000	8.412592 186.000000	8.412592 460.000000	8.412592 182.000000	8.412592 156.000000	8.412592 200.000000	8.412592 410.000000	8.412592 175.000000
8.433149 482.000000	8.433149 190.000000	8.433149 470.000000	8.433149 157.000000	8.433149 175.000000	8.433149 173.000000	8.433149 445.000000	8.433149 200.000000
8.453707 480.000000	8.453707 184.000000	8.453707 490.000000	8.453707 167.000000	8.453707 190.000000	8.453707 176.000000	8.453707 423.000000	8.453707 178.000000
8.474264 478.000000	8.474264 171.000000	8.474264 444.000000	8.474264 207.000000	8.474264 164.000000	8.474264 187.000000	8.474264 425.000000	8.474264 149.000000
8.494821 461.000000	8.494821 175.000000	8.494821 430.000000	8.494821 178.000000	8.494821 166.000000	8.494821 190.000000	8.494821 440.000000	8.494821 178.000000
8.515378 487.000000	8.515378 188.000000	8.515378 434.000000	8.515378 186.000000	8.515378 186.000000	8.515378 183.000000	8.515378 385.000000	8.515378 181.000000
8.535935 468.000000	8.535935 182.000000	8.535935 434.000000	8.535935 177.000000	8.535935 166.000000	8.535935 164.000000	8.535935 464.000000	8.535935 197.000000
8.556493 458.000000	8.556493 166.000000	8.556493 447.000000	8.556493 173.000000	8.556493 161.000000	8.556493 199.000000	8.556493 440.000000	8.556493 179.000000
8.577050 466.000000	8.577050 202.000000	8.577050 461.000000	8.577050 191.000000	8.577050 181.000000	8.577050 182.000000	8.577050 448.000000	8.577050 203.000000
8.597607 472.000000	8.597607 192.000000	8.597607 445.000000	8.597607 174.000000	8.597607 163.000000	8.597607 162.000000	8.597607 443.000000	8.597607 179.000000
8.618164 463.000000	8.618164 177.000000	8.618164 425.000000	8.618164 191.000000	8.618164 206.000000	8.618164 196.000000	8.618164 444.000000	8.618164 173.000000
8.638721 427.000000	8.638721 189.000000	8.638721 442.000000	8.638721 170.000000	8.638721 176.000000	8.638721 181.000000	8.638721 435.000000	8.638721 168.000000
8.659278 499.000000	8.659278 213.000000	8.659278 468.000000	8.659278 172.000000	8.659278 189.000000	8.659278 176.000000	8.659278 468.000000	8.659278 177.000000
8.679836 456.000000	8.679836 185.000000	8.679836 429.000000	8.679836 186.000000	8.679836 181.000000	8.679836 188.000000	8.679836 441.000000	8.679836 190.000000
8.700393 509.000000	8.700393 189.000000	8.700393 438.000000	8.700393 192.000000	8.700393 160.000000	8.700393 177.000000	8.700393 432.000000	8.700393 186.000000
8.720950 504.000000	8.720950 178.000000	8.720950 432.000000	8.720950 186.000000	8.720950 185.000000	8.720950 197.000000	8.720950 427.000000	8.720950 190.000000
8.741507 438.000000	8.741507 190.000000	8.741507 451.000000	8.741507 163.000000	8.741507 201.000000	8.741507 180.000000	8.741507 463.000000	8.741507 190.000000
8.762064 446.000000	8.762064 184.000000	8.762064 448.000000	8.762064 193.000000	8.762064 172.000000	8.762064 188.000000	8.762064 446.000000	8.762064 165.000000
8.782622 481.000000	8.782622 177.000000	8.782622 492.000000	8.782622 175.000000	8.782622 188.000000	8.782622 147.000000	8.782622 475.000000	8.782622 191.000000
8.803179 488.000000	8.803179 183.000000	8.803179 483.000000	8.803179 219.000000	8.803179 202.000000	8.803179 186.000000	8.803179 443.000000	8.803179 205.000000
8.823736 471.000000	8.823736 180.000000	8.823736 483.000000	8.823736 181.000000	8.823736 193.000000	8.823736 203.000000	8.823736 455.000000	8.823736 193.000000
8.844293 486.000000	8.844293 185.000000	8.844293 461.000000	8.844293 190.000000	8.844293 206.000000	8.844293 213.000000	8.844293 483.000000	8.844293 223.000000
8.864850 484.000000	8.864850 193.000000	8.864850 443.000000	8.864850 198.000000	8.864850 186.000000	8.864850 192.000000	8.864850 457.000000	8.864850 195.000000
8.885407 433.000000	8.885407 203.000000	8.885407 454.000000	8.885407 203.000000	8.885407 190.000000	8.885407 192.000000	8.885407 448.000000	8.885407 201.000000
8.905965 473.000000	8.905965 192.000000	8.905965 431.000000	8.905965 192.000000	8.905965 158.000000	8.905965 190.000000	8.905965 436.000000	8.905965 202.000000
8.926522 499.000000	8.926522 169.000000	8.926522 446.000000	8.926522 192.000000	8.926522 206.000000	8.926522 180.000000	8.926522 440.000000	8.926522 203.000000
8.947079 474.000000	8.947079 202.000000	8.947079 447.000000	8.947079 205.000000	8.947079 177.000000	8.947079 189.000000	8.947079 468.000000	8.947079 208.000000
8.967636 437.000000	8.967636 207.000000	8.967636 452.000000	8.967636 197.000000	8.967636 156.000000	8.967636 181.000000	8.967636 439.000000	8.967636 186.000000
8.988193 506.000000	8.988193 181.000000	8.988193 479.000000	8.988193 185.000000	8.988193 213.000000	8.988193 169.000000	8.988193 448.000000	8.988193 165.000000
9.008751 459.000000	9.008751 186.000000	9.008751 441.000000	9.008751 197.000000	9.008751 187.000000	9.008751 178.000000	9.008751 461.000000	9.008751 193.000000
9.029308 463.000000	9.029308 204.000000	9.029308 463.000000	9.029308 203.000000	9.029308 176.000000	9.029308 187.000000	9.029308 422.000000	9.029308 200.000000
9.049865 486.000000	9.049865 190.000000	9.049865 426.000000	9.049865 171.000000	9.049865 190.000000	9.049865 188.000000	9.049865 452.000000	9.049865 176.000000
9.070422 422.000000	9.070422 204.000000	9.070422 468.000000	9.070422 197.000000	9.070422 193.000000	9.070422 189.000000	9.070422 456.000000	9.070422 174.000000
9.090979 497.000000	9.090979 180.000000	9.090979 446.000000	9.090979 205.000000	9.090979 182.000000	9.090979 200.000000	9.090979 439.000000	9.090979 181.000000
9.111536 419.000000	9.111536 178.000000	9.111536 451.000000	9.111536 213.000000	9.111536 191.000000	9.111536 173.000000	9.111536 469.000000	9.111536 174.000000
9.132094 437.000000	9.132094 186.000000	9.132094 419.000000	9.132094 196.000000	9.132094 181.000000	9.132094 181.000000	9.132094 464.000000	9.132094 196.000000
9.152651 478.000000	9.152651 200.000000	9.152651 449.000000	9.152651 182.000000	9.152651 190.000000	9.152651 215.000000	9.152651 437.000000	9.152651 193.000000
9.173208 423.000000	9.173208 193.000000	9.173208 450.000000	9.173208 185.000000	9.173208 161.000000	9.173208 186.000000	9.173208 434.000000	9.173208 173.000000
9.193765 491.000000	9.193765 187.000000	9.193765 471.000000	9.193765 191.000000	9.193765 166.000000	9.193765 185.000000	9.193765 452.000000	9.193765 175.000000
9.214322 476.000000	9.214322 183.000000	9.214322 400.000000	9.214322 195.000000	9.214322 173.000000	9.214322 188.000000	9.214322 474.000000	9.214322 184.000000
9.234880 483.000000	9.234880 223.000000	9.234880 434.000000	9.234880 214.000000	9.234880 201.000000	9.234880 189.000000	9.234880 429.000000	9.234880 196.000000
9.255437 467.000000	9.255437 214.000000	9.255437 416.000000	9.255437 193.000000	9.255437 206.000000	9.255437 160.000000	9.255437 454.000000	9.255437 204.000000
9.275994 471.000000	9.275994 186.000000	9.275994 421.000000	9.275994 187.000000	9.275994 190.000000	9.275994 187.000000	9.275994 447.000000	9.275994 213.000000
9.296551 461.000000	9.296551 191.000000	9.296551 458.000000	9.296551 199.000000	9.296551 198.000000	9.296551 184.000000	9.296551 461.000000	9.296551 185.000000
9.317108 553.000000	9.317108 187.000000	9.317108 465.000000	9.317108 218.000000	9.317108 184.000000	9.317108 215.000000	9.317108 453.000000	9.317108 202.000000
9.337665 452.000000	9.337665 199.000000	9.337665 450.000000	9.337665 214.000000	9.337665 192.000000	9.337665 184.000000	9.337665 480.000000	9.337665 185.000000
9.358223 467.000000	9.358223 233.000000	9.358223 422.000000	9.358223 230.000000	9.358223 196.000000	9.358223 178.000000	9.358223 471.000000	9.358223 188.000000
9.378780 424.000000	9.378780 220.000000	9.378780 448.000000	9.378780 197.000000	9.378780 157.000000	9.378780 191.000000	9.378780 449.000000	9.378780 196.000000
9.399337 471.000000	9.399337 186.000000	9.399337 497.000000	9.399337 209.000000	9.399337 208.000000	9.399337 198.000000	9.399337 447.000000	9.399337 207.000000
9.419894 452.000000	9.419894 206.000000	9.419894 472.000000	9.419894 194.000000	9.419894 194.000000	9.419894 174.000000	9.419894 469.000000	9.419894 193.000000
9.440451 438.000000	9.440451 169.000000	9.440451 493.000000	9.440451 163.000000	9.440451 178.000000	9.440451 205.000000	9.440451 441.000000	9.440451 202.000000
9.461009 490.000000	9.461009 166.000000	9.461009 450.000000	9.461009 199.000000	9.461009 187.000000	9.461009 191.000000	9.461009 453.000000	9.461009 196.000000
9.481566 463.000000	9.481566 180.000000	9.481566 492.000000	9.481566 198.000000	9.481566 198.000000	9.481566 181.000000	9.481566 466.000000	9.481566 188.000000
9.502123 489.000000	9.502123 212.000000	9.502123 455.000000	9.502123 194.000000	9.502123 204.000000	9.502123 180.000000	9.502123 481.000000	9.502123 177.000000
9.522680 458.000000	9.522680 196.000000	9.522680 466.000000	9.522680 169.000000	9.522680 186.000000	9.522680 199.000000	9.522680 445.000000	9.522680 172.000000
9.543237 463.000000	9.543237 208.000000	9.543237 466.000000	9.543237 180.000000	9.543237 233.000000	9.543237 184.000000	9.543237 479.000000	9.543237 222.000000
9.563794 460.000000	9.563794 220.000000	9.563794 431.000000	9.563794 183.000000	9.563794 183.000000	9.563794 193.000000	9.563794 454.000000	9.563794 175.000000
9.584352 477.000000	9.584352 221.000000	9.584352 438.000000	9.584352 193.000000	9.584352 183.000000	9.584352 188.000000	9.584352 462.000000	9.584352 190.000000
9.604909 467.000000	9.604909 186.000000	9.604909 473.000000	9.604909 171.000000	9.604909 198.000000	9.604909 181.000000	9.604909 480.000000	9.604909 182.000000
9.625466 461.000000	9.625466 196.000000	9.625466 454.000000	9.625466 195.000000	9.625466 185.000000	9.625466 195.000000	9.625466 468.000000	9.625466 196.000000
9.646023 513.000000	9.646023 194.000000	9.646023 469.000000	9.646023 181.000000	9.646023 220.000000	9.646023 187.000000	9.646023 454.000000	9.646023 207.000000
9.666580 493.000000	9.666580 184.000000	9.666580 465.000000	9.666580 217.000000	9.666580 198.000000	9.666580 197.000000	9.666580 512.000000	9.666580 177.000000
9.687138 499.000000	9.687138 207.000000	9.687138 481.000000	9.687138 180.000000	9.687138 199.000000	9.687138 183.000000	9.687138 473.000000	9.687138 182.000000
9.707695 502.000000	9.707695 201.000000	9.707695 448.000000	9.707695 170.000000	9.707695 194.000000	9.707695 187.000000	9.707695 426.000000	9.707695 186.000000
9.728252 445.000000	9.728252 191.000000	9.728252 438.000000	9.728252 203.000000	9.728252 178.000000	9.728252 205.000000	9.728252 445.000000	9.728252 182.000000
9.748809 494.000000	9.748809 214.000000	9.748809 467.000000	9.748809 197.000000	9.748809 177.000000	9.748809 197.000000	9.748809 460.000000	9.748809 177.000000
9.769366 512.000000	9.769366 227.000000	9.769366 462.000000	9.769366 214.000000	9.769366 202.000000	9.769366 217.000000	9.769366 465.000000	9.769366 213.000000
9.789923 501.000000	9.789923 216.000000	9.789923 461.000000	9.789923 183.000000	9.789923 201.000000	9.789923 216.000000	9.789923 468.000000	9.789923 205.000000
9.810481 507.000000	9.810481 204.000000	9.810481 478.000000	9.810481 196.000000	9.810481 181.000000	9.810481 177.000000	9.810481 455.000000	9.810481 215.000000
9.831038 480.000000	9.831038 200.000000	9.831038 485.000000	9.831038 200.000000	9.831038 204.000000	9.831038 184.000000	9.831038 455.000000	9.831038 208.000000
9.851595 463.000000	9.851595 195.000000	9.851595 470.000000	9.851595 180.000000	9.851595 197.000000	9.851595 197.000000	9.851595 463.000000	9.851595 181.000000
9.872152 464.000000	9.872152 233.000000	9.872152 443.000000	9.872152 187.000000	9.872152 209.000000	9.872152 228.000000	9.872152 475.000000	9.872152 203.000000
9.892709 502.000000	9.892709 220.000000	9.892709 494.000000	9.892709 194.000000	9.892709 168.000000	9.892709 204.000000	9.892709 430.000000	9.892709 198.000000
9.913267 529.000000	9.913267 203.000000	9.913267 470.000000	9.913267 203.000000	9.913267 207.000000	9.913267 193.000000	9.913267 432.000000	9.913267 187.000000
9.933824 457.000000	9.933824 177.000000	9.933824 451.000000	9.933824 196.000000	9.933824 168.000000	9.933824 169.000000	9.933824 452.000000	9.933824 217.000000
9.954381 535.000000	9.954381 197.000000	9.954381 508.000000	9.954381 209.000000	9.954381 199.000000	9.954381 189.000000	9.954381 521.000000	9.954381 204.000000
9.974938 455.000000	9.974938 189.000000	9.974938 470.000000	9.974938 191.000000	9.974938 209.000000	9.974938 213.000000	9.974938 450.000000	9.974938 185.000000
9.995495 469.000000	9.995495 215.000000	9.995495 520.000000	9.995495 185.000000	9.995495 196.000000	9.995495 203.000000	9.995495 441.000000	9.995495 191.000000
10.016052 496.000000	10.016052 180.000000	10.016052 512.000000	10.016052 209.000000	10.016052 181.000000	10.016052 222.000000	10.016052 454.000000	10.016052 217.000000
10.036610 489.000000	10.036610 226.000000	10.036610 460.000000	10.036610 216.000000	10.036610 183.000000	10.036610 226.000000	10.036610 423.000000	10.036610 204.000000
10.057167 467.000000	10.057167 175.000000	10.057167 489.000000	10.057167 166.000000	10.057167 199.000000	10.057167 200.000000	10.057167 421.000000	10.057167 202.000000
10.077724 475.000000	10.077724 189.000000	10.077724 460.000000	10.077724 196.000000	10.077724 189.000000	10.077724 183.000000	10.077724 479.000000	10.077724 180.000000
10.098281 491.000000	10.098281 168.000000	10.098281 478.000000	10.098281 229.000000	10.098281 183.000000	10.098281 227.000000	10.098281 508.000000	10.098281 203.000000
10.118838 499.000000	10.118838 203.000000	10.118838 464.000000	10.118838 193.000000	10.118838 210.000000	10.118838 222.000000	10.118838 513.000000	10.118838 189.000000
10.139396 490.000000	10.139396 216.000000	10.139396 477.000000	10.139396 192.000000	10.139396 187.000000	10.139396 207.000000	10.139396 465.000000	10.139396 209.000000
10.159953 458.000000	10.159953 168.000000	10.159953 462.000000	10.159953 213.000000	10.159953 212.000000	10.159953 190.000000	10.159953 447.000000	10.159953 219.000000
10.180510 489.000000	10.180510 223.000000	10.180510 500.000000	10.180510 195.000000	10.180510 217.000000	10.180510 209.000000	10.180510 457.000000	10.180510 229.000000
10.201067 534.000000	10.201067 229.000000	10.201067 494.000000	10.201067 178.000000	10.201067 196.000000	10.201067 205.000000	10.201067 482.000000	10.201067 184.000000
10.221624 450.000000	10.221624 237.000000	10.221624 472.000000	10.221624 199.000000	10.221624 228.000000	10.221624 203.000000	10.221624 500.000000	10.221624 214.000000
10.242181 506.000000	10.242181 223.000000	10.242181 489.000000	10.242181 191.000000	10.242181 200.000000	10.242181 208.000000	10.242181 458.000000	10.242181 200.000000
10.262739 491.000000	10.262739 235.000000	10.262739 455.000000	10.262739 194.000000	10.262739 209.000000	10.262739 183.000000	10.262739 456.000000	10.262739 214.000000
10.283296 462.000000	10.283296 225.000000	10.283296 471.000000	10.283296 200.000000	10.283296 188.000000	10.283296 231.000000	10.283296 483.000000	10.283296 230.000000
10.303853 546.000000	10.303853 200.000000	10.303853 481.000000	10.303853 234.000000	10.303853 214.000000	10.303853 212.000000	10.303853 469.000000	10.303853 174.000000
10.324410 495.000000	10.324410 182.000000	10.324410 505.000000	10.324410 207.000000	10.324410 198.000000	10.324410 190.000000	10.324410 494.000000	10.324410 190.000000
10.344967 448.000000	10.344967 203.000000	10.344967 475.000000	10.344967 215.000000	10.344967 181.000000	10.344967 174.000000	10.344967 551.000000	10.344967 188.000000
10.365525 506.000000	10.365525 195.000000	10.365525 511.000000	10.365525 182.000000	10.365525 170.000000	10.365525 178.000000	10.365525 496.000000	10.365525 200.000000
10.386082 487.000000	10.386082 199.000000	10.386082 469.000000	10.386082 204.000000	10.386082 190.000000	10.386082 224.000000	10.386082 465.000000	10.386082 214.000000
10.406639 457.000000	10.406639 215.000000	10.406639 479.000000	10.406639 196.000000	10.406639 199.000000	10.406639 183.000000	10.406639 520.000000	10.406639 186.000000
10.427196 490.000000	10.427196 174.000000	10.427196 479.000000	10.427196 208.000000	10.427196 239.000000	10.427196 197.000000	10.427196 508.000000	10.427196 188.000000
10.447753 477.000000	10.447753 222.000000	10.447753 468.000000	10.447753 211.000000	10.447753 207.000000	10.447753 227.000000	10.447753 492.000000	10.447753 174.000000
10.468310 495.000000	10.468310 227.000000	10.468310 512.000000	10.468310 224.000000	10.468310 200.000000	10.468310 212.000000	10.468310 519.000000	10.468310 195.000000
10.488868 508.000000	10.488868 215.000000	10.488868 495.000000	10.488868 190.000000	10.488868 187.000000	10.488868 202.000000	10.488868 465.000000	10.488868 199.000000
10.509425 491.000000	10.509425 205.000000	10.509425 478.000000	10.509425 207.000000	10.509425 182.000000	10.509425 211.000000	10.509425 474.000000	10.509425 206.000000
10.529982 519.000000	10.529982 193.000000	10.529982 440.000000	10.529982 217.000000	10.529982 207.000000	10.529982 197.000000	10.529982 512.000000	10.529982 202.000000
10.550539 510.000000	10.550539 217.000000	10.550539 478.000000	10.550539 221.000000	10.550539 202.000000	10.550539 205.000000	10.550539 497.000000	10.550539 199.000000
10.571096 500.000000	10.571096 231.000000	10.571096 479.000000	10.571096 195.000000	10.571096 198.000000	10.571096 196.000000	10.571096 492.000000	10.571096 182.000000
10.591654 507.000000	10.591654 217.000000	10.591654 532.000000	10.591654 205.000000	10.591654 180.000000	10.591654 224.000000	10.591654 492.000000	10.591654 190.000000
10.612211 504.000000	10.612211 225.000000	10.612211 470.000000	10.612211 203.000000	10.612211 174.000000	10.612211 198.000000	10.612211 459.000000	10.612211 209.000000
10.632768 532.000000	10.632768 199.000000	10.632768 480.000000	10.632768 213.000000	10.632768 200.000000	10.632768 214.000000	10.632768 496.000000	10.632768 203.000000
10.653325 550.000000	10.653325 220.000000	10.653325 510.000000	10.653325 201.000000	10.653325 202.000000	10.653325 202.000000	10.653325 499.000000	10.653325 194.000000
10.673882 501.000000	10.673882 227.000000	10.673882 495.000000	10.673882 205.000000	10.673882 204.000000	10.673882 192.000000	10.673882 538.000000	10.673882 210.000000
10.694439 550.000000	10.694439 202.000000	10.694439 490.000000	10.694439 217.000000	10.694439 210.000000	10.694439 218.000000	10.694439 518.000000	10.694439 233.000000
10.714997 510.000000	10.714997 194.000000	10.714997 494.000000	10.714997 241.000000	10.714997 198.000000	10.714997 207.000000	10.714997 491.000000	10.714997 214.000000
10.735554 521.000000	10.735554 209.000000	10.735554 514.000000	10.735554 209.000000	10.735554 203.000000	10.735554 223.000000	10.735554 506.000000	10.735554 221.000000
10.756111 538.000000	10.756111 192.000000	10.756111 497.000000	10.756111 207.000000	10.756111 217.000000	10.756111 199.000000	10.756111 526.000000	10.756111 219.000000
10.776668 511.000000	10.776668 206.000000	10.776668 505.000000	10.776668 203.000000	10.776668 220.000000	10.776668 206.000000	10.776668 480.000000	10.776668 207.000000
10.797225 530.000000	10.797225 226.000000	10.797225 491.000000	10.797225 209.000000	10.797225 187.000000	10.797225 219.000000	10.797225 512.000000	10.797225 219.000000
10.817783 509.000000	10.817783 211.000000	10.817783 470.000000	10.817783 221.000000	10.817783 205.000000	10.817783 215.000000	10.817783 496.000000	10.817783 199.000000
10.838340 538.000000	10.838340 213.000000	10.838340 512.000000	10.838340 216.000000	10.838340 227.000000	10.838340 181.000000	10.838340 502.000000	10.838340 227.000000
10.858897 519.000000	10.858897 221.000000	10.858897 503.000000	10.858897 190.000000	10.858897 234.000000	10.858897 222.000000	10.858897 487.000000	10.858897 208.000000
10.879454 521.000000	10.879454 219.000000	10.879454 487.000000	10.879454 220.000000	10.879454 218.000000	10.879454 202.000000	10.879454 515.000000	10.879454 196.000000
10.900011 501.000000	10.900011 213.000000	10.900011 531.000000	10.900011 223.000000	10.900011 213.000000	10.900011 230.000000	10.900011 538.000000	10.900011 205.000000
10.920568 522.000000	10.920568 232.000000	10.920568 477.000000	10.920568 201.000000	10.920568 201.000000	10.920568 220.000000	10.920568 500.000000	10.920568 199.000000
10.941126 551.000000	10.941126 204.000000	10.941126 502.000000	10.941126 184.000000	10.941126 210.000000	10.941126 206.000000	10.941126 498.000000	10.941126 214.000000
10.961683 494.000000	10.961683 208.000000	10.961683 503.000000	10.961683 236.000000	10.961683 197.000000	10.961683 193.000000	10.961683 493.000000	10.961683 212.000000
10.982240 584.000000	10.982240 234.000000	10.982240 519.000000	10.982240 205.000000	10.982240 237.000000	10.982240 207.000000	10.982240 494.000000	10.982240 211.000000
11.002797 573.000000	11.002797 206.000000	11.002797 532.000000	11.002797 218.000000	11.002797 209.000000	11.002797 222.000000	11.002797 516.000000	11.002797 220.000000
11.023354 525.000000	11.023354 232.000000	11.023354 508.000000	11.023354 220.000000	11.023354 195.000000	11.023354 245.000000	11.023354 518.000000	11.023354 220.000000
11.043912 547.000000	11.043912 218.000000	11.043912 514.000000	11.043912 225.000000	11.043912 229.000000	11.043912 201.000000	11.043912 541.000000	11.043912 238.000000
11.064469 540.000000	11.064469 215.000000	11.064469 521.000000	11.064469 205.000000	11.064469 234.000000	11.064469 222.000000	11.064469 537.000000	11.064469 195.000000
11.085026 554.000000	11.085026 212.000000	11.085026 526.000000	11.085026 202.000000	11.085026 221.000000	11.085026 230.000000	11.085026 486.000000	11.085026 208.000000
11.105583 558.000000	11.105583 229.000000	11.105583 528.000000	11.105583 232.000000	11.105583 218.000000	11.105583 221.000000	11.105583 501.000000	11.105583 210.000000
11.126140 544.000000	11.126140 225.000000	11.126140 552.000000	11.126140 202.000000	11.126140 245.000000	11.126140 208.000000	11.126140 555.000000	11.126140 229.000000
11.146697 538.000000	11.146697 200.000000	11.146697 563.000000	11.146697 264.000000	11.146697 200.000000	11.146697 216.000000	11.146697 579.000000	11.146697 222.000000
11.167255 558.000000	11.167255 220.000000	11.167255 517.000000	11.167255 197.000000	11.167255 214.000000	11.167255 219.000000	11.167255 517.000000	11.167255 222.000000
11.187812 551.000000	11.187812 220.000000	11.187812 538.000000	11.187812 237.000000	11.187812 224.000000	11.187812 215.000000	11.187812 493.000000	11.187812 228.000000
11.208369 552.000000	11.208369 218.000000	11.208369 516.000000	11.208369 225.000000	11.208369 197.000000	11.208369 245.000000	11.208369 538.000000	11.208369 210.000000
11.228926 564.000000	11.228926 251.000000	11.228926 566.000000	11.228926 234.000000	11.228926 225.000000	11.228926 215.000000	11.228926 625.000000	11.228926 243.000000
11.249483 564.000000	11.249483 227.000000	11.249483 547.000000	11.249483 228.000000	11.249483 202.000000	11.249483 237.000000	11.249483 538.000000	11.249483 216.000000
11.270041 583.000000	11.270041 204.000000	11.270041 526.000000	11.270041 223.000000	11.270041 241.000000	11.270041 223.000000	11.270041 535.000000	11.270041 240.000000
11.290598 584.000000	11.290598 233.000000	11.290598 526.000000	11.290598 222.000000	11.290598 210.000000	11.290598 225.000000	11.290598 550.000000	11.290598 217.000000
11.311155 576.000000	11.311155 242.000000	11.311155 558.000000	11.311155 205.000000	11.311155 244.000000	11.311155 210.000000	11.311155 555.000000	11.311155 213.000000
11.331712 596.000000	11.331712 224.000000	11.331712 542.000000	11.331712 231.000000	11.331712 204.000000	11.331712 229.000000	11.331712 567.000000	11.331712 228.000000
11.352269 623.000000	11.352269 267.000000	11.352269 568.000000	11.352269 234.000000	11.352269 254.000000	11.352269 246.000000	11.352269 550.000000	11.352269 222.000000
11.372826 629.000000	11.372826 256.000000	11.372826 589.000000	11.372826 256.000000	11.372826 270.000000	11.372826 257.000000	11.372826 562.000000	11.372826 254.000000
11.393384 618.000000	11.393384 261.000000	11.393384 586.000000	11.393384 227.000000	11.393384 261.000000	11.393384 274.000000	11.393384 569.000000	11.393384 247.000000
11.413941 573.000000	11.413941 244.000000	11.413941 568.000000	11.413941 230.000000	11.413941 245.000000	11.413941 242.000000	11.413941 590.000000	11.413941 252.000000
11.434498 558.000000	11.434498 234.000000	11.434498 547.000000	11.434498 237.000000	11.434498 245.000000	11.434498 234.000000	11.434498 584.000000	11.434498 224.000000
11.455055 610.000000	11.455055 259.000000	11.455055 569.000000	11.455055 238.000000	11.455055 226.000000	11.455055 270.000000	11.455055 626.000000	11.455055 254.000000
11.475612 612.000000	11.475612 298.000000	11.475612 604.000000	11.475612 259.000000	11.475612 274.000000	11.475612 268.000000	11.475612 585.000000	11.475612 266.000000
11.496170 609.000000	11.496170 240.000000	11.496170 566.000000	11.496170 242.000000	11.496170 262.000000	11.496170 265.000000	11.496170 583.000000	11.496170 235.000000
11.516727 613.000000	11.516727 235.000000	11.516727 562.000000	11.516727 269.000000	11.516727 236.000000	11.516727 264.000000	11.516727 594.000000	11.516727 281.000000
11.537284 625.000000	11.537284 259.000000	11.537284 610.000000	11.537284 285.000000	11.537284 239.000000	11.537284 282.000000	11.537284 570.000000	11.537284 251.000000
11.557841 587.000000	11.557841 270.000000	11.557841 616.000000	11.557841 284.000000	11.557841 286.000000	11.557841 262.000000	11.557841 620.000000	11.557841 289.000000
11.578398 586.000000	11.578398 280.000000	11.578398 607.000000	11.578398 284.000000	11.578398 269.000000	11.578398 250.000000	11.578398 614.000000	11.578398 271.000000
11.598955 585.000000	11.598955 282.000000	11.598955 586.000000	11.598955 273.000000	11.598955 264.000000	11.598955 269.000000	11.598955 601.000000	11.598955 248.000000
11.619513 566.000000	11.619513 221.000000	11.619513 612.000000	11.619513 277.000000	11.619513 242.000000	11.619513 280.000000	11.619513 665.000000	11.619513 245.000000
11.640070 605.000000	11.640070 240.000000	11.640070 553.000000	11.640070 253.000000	11.640070 261.000000	11.640070 266.000000	11.640070 616.000000	11.640070 284.000000
11.660627 560.000000	11.660627 232.000000	11.660627 569.000000	11.660627 266.000000	11.660627 245.000000	11.660627 231.000000	11.660627 590.000000	11.660627 260.000000
11.681184 617.000000	11.681184 247.000000	11.681184 593.000000	11.681184 270.000000	11.681184 230.000000	11.681184 263.000000	11.681184 580.000000	11.681184 254.000000
11.701741 548.000000	11.701741 249.000000	11.701741 575.000000	11.701741 270.000000	11.701741 245.000000	11.701741 227.000000	11.701741 592.000000	11.701741 228.000000
11.722299 601.000000	11.722299 224.000000	11.722299 532.000000	11.722299 248.000000	11.722299 242.000000	11.722299 254.000000	11.722299 550.000000	11.722299 257.000000
11.742856 606.000000	11.742856 236.000000	11.742856 569.000000	11.742856 247.000000	11.742856 251.000000	11.742856 246.000000	11.742856 582.000000	11.742856 254.000000
11.763413 547.000000	11.763413 250.000000	11.763413 580.000000	11.763413 245.000000	11.763413 251.000000	11.763413 217.000000	11.763413 570.000000	11.763413 241.000000
11.783970 535.000000	11.783970 245.000000	11.783970 586.000000	11.783970 262.000000	11.783970 243.000000	11.783970 253.000000	11.783970 556.000000	11.783970 249.000000
11.804527 577.000000	11.804527 248.000000	11.804527 551.000000	11.804527 216.000000	11.804527 211.000000	11.804527 220.000000	11.804527 549.000000	11.804527 223.000000
11.825084 569.000000	11.825084 254.000000	11.825084 589.000000	11.825084 240.000000	11.825084 217.000000	11.825084 220.000000	11.825084 613.000000	11.825084 245.000000
11.845642 553.000000	11.845642 235.000000	11.845642 572.000000	11.845642 250.000000	11.845642 238.000000	11.845642 209.000000	11.845642 535.000000	11.845642 224.000000
11.866199 572.000000	11.866199 257.000000	11.866199 527.000000	11.866199 255.000000	11.866199 240.000000	11.866199 246.000000	11.866199 593.000000	11.866199 208.000000
11.886756 575.000000	11.886756 220.000000	11.886756 540.000000	11.886756 245.000000	11.886756 198.000000	11.886756 213.000000	11.886756 555.000000	11.886756 240.000000
11.907313 520.000000	11.907313 222.000000	11.907313 546.000000	11.907313 225.000000	11.907313 235.000000	11.907313 246.000000	11.907313 577.000000	11.907313 216.000000
11.927870 551.000000	11.927870 238.000000	11.927870 537.000000	11.927870 221.000000	11.927870 237.000000	11.927870 243.000000	11.927870 520.000000	11.927870 228.000000
11.948428 523.000000	11.948428 203.000000	11.948428 548.000000	11.948428 224.000000	11.948428 246.000000	11.948428 219.000000	11.948428 536.000000	11.948428 227.000000
11.968985 544.000000	11.968985 241.000000	11.968985 519.000000	11.968985 244.000000	11.968985 217.000000	11.968985 212.000000	11.968985 536.000000	11.968985 242.000000
11.989542 598.000000	11.989542 213.000000	11.989542 535.000000	11.989542 228.000000	11.989542 234.000000	11.989542 231.000000	11.989542 585.000000	11.989542 220.000000
12.010099 557.000000	12.010099 222.000000	12.010099 529.000000	12.010099 228.000000	12.010099 236.000000	12.010099 227.000000	12.010099 534.000000	12.010099 257.000000
12.030656 542.000000	12.030656 211.000000	12.030656 517.000000	12.030656 222.000000	12.030656 246.000000	12.030656 219.000000	12.030656 523.000000	12.030656 218.000000
12.051213 571.000000	12.051213 242.000000	12.051213 555.000000	12.051213 207.000000	12.051213 235.000000	12.051213 237.000000	12.051213 534.000000	12.051213 242.000000
12.071771 535.000000	12.071771 224.000000	12.071771 485.000000	12.071771 238.000000	12.071771 205.000000	12.071771 196.000000	12.071771 537.000000	12.071771 223.000000
12.092328 531.000000	12.092328 249.000000	12.092328 501.000000	12.092328 228.000000	12.092328 216.000000	12.092328 227.000000	12.092328 509.000000	12.092328 222.000000
12.112885 550.000000	12.112885 231.000000	12.112885 522.000000	12.112885 222.000000	12.112885 225.000000	12.112885 247.000000	12.112885 504.000000	12.112885 214.000000
12.133442 529.000000	12.133442 202.000000	12.133442 506.000000	12.133442 228.000000	12.133442 217.000000	12.133442 211.000000	12.133442 557.000000	12.133442 212.000000
12.153999 495.000000	12.153999 221.000000	12.153999 543.000000	12.153999 235.000000	12.153999 205.000000	12.153999 226.000000	12.153999 555.000000	12.153999 247.000000
12.174557 507.000000	12.174557 224.000000	12.174557 543.000000	12.174557 214.000000	12.174557 240.000000	12.174557 247.000000	12.174557 483.000000	12.174557 221.000000
12.195114 581.000000	12.195114 201.000000	12.195114 493.000000	12.195114 218.000000	12.195114 215.000000	12.195114 245.000000	12.195114 515.000000	12.195114 222.000000
12.215671 520.000000	12.215671 230.000000	12.215671 474.000000	12.215671 217.000000	12.215671 216.000000	12.215671 214.000000	12.215671 483.000000	12.215671 214.000000
12.236228 502.000000	12.236228 229.000000	12.236228 495.000000	12.236228 207.000000	12.236228 200.000000	12.236228 241.000000	12.236228 554.000000	12.236228 233.000000
12.256785 525.000000	12.256785 237.000000	12.256785 510.000000	12.256785 216.000000	12.256785 232.000000	12.256785 242.000000	12.256785 460.000000	12.256785 226.000000
12.277342 529.000000	12.277342 232.000000	12.277342 515.000000	12.277342 203.000000	12.277342 247.000000	12.277342 194.000000	12.277342 485.000000	12.277342 197.000000
12.297900 514.000000	12.297900 232.000000	12.297900 530.000000	12.297900 209.000000	12.297900 219.000000	12.297900 232.000000	12.297900 548.000000	12.297900 206.000000
12.318457 488.000000	12.318457 229.000000	12.318457 538.000000	12.318457 209.000000	12.318457 217.000000	12.318457 242.000000	12.318457 549.000000	12.318457 244.000000
12.339014 498.000000	12.339014 217.000000	12.339014 551.000000	12.339014 223.000000	12.339014 229.000000	12.339014 213.000000	12.339014 499.000000	12.339014 231.000000
12.359571 536.000000	12.359571 234.000000	12.359571 493.000000	12.359571 214.000000	12.359571 195.000000	12.359571 220.000000	12.359571 511.000000	12.359571 218.000000
12.380128 482.000000	12.380128 214.000000	12.380128 502.000000	12.380128 190.000000	12.380128 205.000000	12.380128 202.000000	12.380128 514.000000	12.380128 201.000000
12.400686 511.000000	12.400686 217.000000	12.400686 475.000000	12.400686 197.000000	12.400686 219.000000	12.400686 210.000000	12.400686 489.000000	12.400686 232.000000
12.421243 539.000000	12.421243 207.000000	12.421243 533.000000	12.421243 202.000000	12.421243 222.000000	12.421243 203.000000	12.421243 519.000000	12.421243 185.000000
12.441800 512.000000	12.441800 227.000000	12.441800 504.000000	12.441800 215.000000	12.441800 227.000000	12.441800 202.000000	12.441800 540.000000	12.441800 212.000000
12.462357 530.000000	12.462357 208.000000	12.462357 533.000000	12.462357 246.000000	12.462357 209.000000	12.462357 206.000000	12.462357 529.000000	12.462357 228.000000
12.482914 533.000000	12.482914 207.000000	12.482914 505.000000	12.482914 227.000000	12.482914 221.000000	12.482914 219.000000	12.482914 502.000000	12.482914 197.000000
12.503471 513.000000	12.503471 245.000000	12.503471 546.000000	12.503471 225.000000	12.503471 206.000000	12.503471 207.000000	12.503471 534.000000	12.503471 212.000000
12.524029 518.000000	12.524029 197.000000	12.524029 548.000000	12.524029 243.000000	12.524029 228.000000	12.524029 227.000000	12.524029 522.000000	12.524029 224.000000
12.544586 521.000000	12.544586 231.000000	12.544586 540.000000	12.544586 238.000000	12.544586 229.000000	12.544586 197.000000	12.544586 518.000000	12.544586 225.000000
12.565143 533.000000	12.565143 217.000000	12.565143 523.000000	12.565143 207.000000	12.565143 225.000000	12.565143 226.000000	12.565143 532.000000	12.565143 216.000000
12.585700 526.000000	12.585700 197.000000	12.585700 526.000000	12.585700 219.000000	12.585700 213.000000	12.585700 216.000000	12.585700 564.000000	12.585700 218.000000
12.606257 508.000000	12.606257 230.000000	12.606257 497.000000	12.606257 234.000000	12.606257 214.000000	12.606257 198.000000	12.606257 481.000000	12.606257 216.000000
12.626815 510.000000	12.626815 219.000000	12.626815 535.000000	12.626815 201.000000	12.626815 218.000000	12.626815 237.000000	12.626815 549.000000	12.626815 222.000000
12.647372 468.000000	12.647372 188.000000	12.647372 485.000000	12.647372 217.000000	12.647372 214.000000	12.647372 197.000000	12.647372 502.000000	12.647372 197.000000
12.667929 534.000000	12.667929 217.000000	12.667929 473.000000	12.667929 204.000000	12.667929 230.000000	12.667929 207.000000	12.667929 530.000000	12.667929 210.000000
12.688486 491.000000	12.688486 208.000000	12.688486 543.000000	12.688486 218.000000	12.688486 221.000000	12.688486 233.000000	12.688486 494.000000	12.688486 211.000000
12.709043 497.000000	12.709043 184.000000	12.709043 526.000000	12.709043 260.000000	12.709043 200.000000	12.709043 230.000000	12.709043 486.000000	12.709043 223.000000
12.729600 515.000000	12.729600 202.000000	12.729600 519.000000	12.729600 216.000000	12.729600 210.000000	12.729600 243.000000	12.729600 508.000000	12.729600 231.000000
12.750158 509.000000	12.750158 198.000000	12.750158 440.000000	12.750158 216.000000	12.750158 188.000000	12.750158 216.000000	12.750158 482.000000	12.750158 215.000000
12.770715 525.000000	12.770715 236.000000	12.770715 511.000000	12.770715 230.000000	12.770715 222.000000	12.770715 217.000000	12.770715 518.000000	12.770715 219.000000
12.791272 555.000000	12.791272 214.000000	12.791272 491.000000	12.791272 234.000000	12.791272 233.000000	12.791272 214.000000	12.791272 511.000000	12.791272 204.000000
12.811829 511.000000	12.811829 204.000000	12.811829 491.000000	12.811829 209.000000	12.811829 205.000000	12.811829 235.000000	12.811829 488.000000	12.811829 234.000000
12.832386 520.000000	12.832386 221.000000	12.832386 482.000000	12.832386 209.000000	12.832386 198.000000	12.832386 224.000000	12.832386 478.000000	12.832386 200.000000
12.852944 493.000000	12.852944 216.000000	12.852944 519.000000	12.852944 261.000000	12.852944 221.000000	12.852944 234.000000	12.852944 541.000000	12.852944 209.000000
12.873501 499.000000	12.873501 215.000000	12.873501 488.000000	12.873501 210.000000	12.873501 214.000000	12.873501 219.000000	12.873501 497.000000	12.873501 204.000000
12.894058 536.000000	12.894058 223.000000	12.894058 491.000000	12.894058 204.000000	12.894058 219.000000	12.894058 207.000000	12.894058 505.000000	12.894058 230.000000
12.914615 480.000000	12.914615 197.000000	12.914615 520.000000	12.914615 231.000000	12.914615 212.000000	12.914615 211.000000	12.914615 459.000000	12.914615 205.000000
12.935172 516.000000	12.935172 204.000000	12.935172 516.000000	12.935172 202.000000	12.935172 221.000000	12.935172 218.000000	12.935172 517.000000	12.935172 219.000000
12.955729 534.000000	12.955729 218.000000	12.955729 483.000000	12.955729 201.000000	12.955729 195.000000	12.955729 215.000000	12.955729 476.000000	12.955729 230.000000
12.976287 525.000000	12.976287 183.000000	12.976287 499.000000	12.976287 237.000000	12.976287 258.000000	12.976287 227.000000	12.976287 549.000000	12.976287 214.000000
12.996844 520.000000	12.996844 203.000000	12.996844 488.000000	12.996844 217.000000	12.996844 208.000000	12.996844 210.000000	12.996844 572.000000	12.996844 206.000000
13.017401 500.000000	13.017401 208.000000	13.017401 530.000000	13.017401 225.000000	13.017401 224.000000	13.017401 209.000000	13.017401 508.000000	13.017401 216.000000
13.037958 476.000000	13.037958 227.000000	13.037958 514.000000	13.037958 207.000000	13.037958 208.000000	13.037958 209.000000	13.037958 504.000000	13.037958 183.000000
13.058515 520.000000	13.058515 245.000000	13.058515 481.000000	13.058515 222.000000	13.058515 240.000000	13.058515 205.000000	13.058515 503.000000	13.058515 223.000000
13.079073 490.000000	13.079073 216.000000	13.079073 502.000000	13.079073 204.000000	13.079073 199.000000	13.079073 192.000000	13.079073 516.000000	13.079073 202.000000
13.099630 516.000000	13.099630 228.000000	13.099630 456.000000	13.099630 235.000000	13.099630 203.000000	13.099630 237.000000	13.099630 487.000000	13.099630 215.000000
13.120187 508.000000	13.120187 215.000000	13.120187 467.000000	13.120187 254.000000	13.120187 210.000000	13.120187 228.000000	13.120187 530.000000	13.120187 194.000000
13.140744 531.000000	13.140744 206.000000	13.140744 498.000000	13.140744 221.000000	13.140744 223.000000	13.140744 212.000000	13.140744 529.000000	13.140744 216.000000
13.161301 512.000000	13.161301 220.000000	13.161301 494.000000	13.161301 234.000000	13.161301 203.000000	13.161301 222.000000	13.161301 472.000000	13.161301 214.000000
13.181858 479.000000	13.181858 213.000000	13.181858 489.000000	13.181858 214.000000	13.181858 219.000000	13.181858 200.000000	13.181858 518.000000	13.181858 225.000000
13.202416 546.000000	13.202416 209.000000	13.202416 484.000000	13.202416 196.000000	13.202416 229.000000	13.202416 202.000000	13.202416 480.000000	13.202416 203.000000
13.222973 533.000000	13.222973 200.000000	13.222973 508.000000	13.222973 201.000000	13.222973 233.000000	13.222973 221.000000	13.222973 510.000000	13.222973 226.000000
13.243530 523.000000	13.243530 192.000000	13.243530 525.000000	13.243530 209.000000	13.243530 198.000000	13.243530 236.000000	13.243530 516.000000	13.243530 250.000000
13.264087 521.000000	13.264087 237.000000	13.264087 482.000000	13.264087 231.000000	13.264087 218.000000	13.264087 217.000000	13.264087 540.000000	13.264087 198.000000
13.284644 536.000000	13.284644 220.000000	13.284644 482.000000	13.284644 212.000000	13.284644 202.000000	13.284644 221.000000	13.284644 490.000000	13.284644 195.000000
13.305202 527.000000	13.305202 225.000000	13.305202 497.000000	13.305202 172.000000	13.305202 193.000000	13.305202 200.000000	13.305202 514.000000	13.305202 205.000000
13.325759 555.000000	13.325759 205.000000	13.325759 512.000000	13.325759 229.000000	13.325759 219.000000	13.325759 202.000000	13.325759 472.000000	13.325759 217.000000
13.346316 520.000000	13.346316 209.000000	13.346316 522.000000	13.346316 219.000000	13.346316 209.000000	13.346316 248.000000	13.346316 512.000000	13.346316 244.000000
13.366873 516.000000	13.366873 196.000000	13.366873 500.000000	13.366873 221.000000	13.366873 219.000000	13.366873 206.000000	13.366873 522.000000	13.366873 210.000000
13.387430 499.000000	13.387430 197.000000	13.387430 509.000000	13.387430 229.000000	13.387430 242.000000	13.387430 220.000000	13.387430 522.000000	13.387430 203.000000
13.407987 509.000000	13.407987 202.000000	13.407987 454.000000	13.407987 218.000000	13.407987 228.000000	13.407987 214.000000	13.407987 468.000000	13.407987 219.000000
13.428545 552.000000	13.428545 196.000000	13.428545 531.000000	13.428545 218.000000	13.428545 200.000000	13.428545 215.000000	13.428545 527.000000	13.428545 210.000000
13.449102 480.000000	13.449102 193.000000	13.449102 491.000000	13.449102 203.000000	13.449102 194.000000	13.449102 174.000000	13.449102 575.000000	13.449102 231.000000
13.469659 505.000000	13.469659 241.000000	13.469659 496.000000	13.469659 212.000000	13.469659 232.000000	13.469659 235.000000	13.469659 505.000000	13.469659 207.000000
13.490216 529.000000	13.490216 214.000000	13.490216 473.000000	13.490216 205.000000	13.490216 218.000000	13.490216 182.000000	13.490216 518.000000	13.490216 221.000000
13.510773 566.000000	13.510773 235.000000	13.510773 496.000000	13.510773 202.000000	13.510773 205.000000	13.510773 256.000000	13.510773 519.000000	13.510773 227.000000
13.531331 497.000000	13.531331 206.000000	13.531331 502.000000	13.531331 212.000000	13.531331 203.000000	13.531331 203.000000	13.531331 489.000000	13.531331 214.000000
13.551888 517.000000	13.551888 227.000000	13.551888 488.000000	13.551888 190.000000	13.551888 205.000000	13.551888 191.000000	13.551888 500.000000	13.551888 216.000000
13.572445 512.000000	13.572445 233.000000	13.572445 462.000000	13.572445 211.000000	13.572445 221.000000	13.572445 203.000000	13.572445 487.000000	13.572445 198.000000
13.593002 539.000000	13.593002 202.000000	13.593002 513.000000	13.593002 216.000000	13.593002 234.000000	13.593002 246.000000	13.593002 504.000000	13.593002 216.000000
13.613559 583.000000	13.613559 218.000000	13.613559 536.000000	13.613559 202.000000	13.613559 237.000000	13.613559 215.000000	13.613559 505.000000	13.613559 197.000000
13.634116 595.000000	13.634116 218.000000	13.634116 511.000000	13.634116 221.000000	13.634116 225.000000	13.634116 227.000000	13.634116 554.000000	13.634116 215.000000
13.654674 607.000000	13.654674 203.000000	13.654674 609.000000	13.654674 214.000000	13.654674 214.000000	13.654674 224.000000	13.654674 560.000000	13.654674 231.000000
13.675231 564.000000	13.675231 211.000000	13.675231 570.000000	13.675231 197.000000	13.675231 228.000000	13.675231 242.000000	13.675231 546.000000	13.675231 252.000000
13.695788 574.000000	13.695788 223.000000	13.695788 485.000000	13.695788 224.000000	13.695788 225.000000	13.695788 250.000000	13.695788 538.000000	13.695788 229.000000
13.716345 521.000000	13.716345 219.000000	13.716345 510.000000	13.716345 219.000000	13.716345 213.000000	13.716345 209.000000	13.716345 519.000000	13.716345 204.000000
13.736902 520.000000	13.736902 229.000000	13.736902 494.000000	13.736902 224.000000	13.736902 204.000000	13.736902 212.000000	13.736902 557.000000	13.736902 211.000000
13.757460 491.000000	13.757460 217.000000	13.757460 492.000000	13.757460 201.000000	13.757460 190.000000	13.757460 206.000000	13.757460 511.000000	13.757460 196.000000
13.778017 537.000000	13.778017 250.000000	13.778017 515.000000	13.778017 225.000000	13.778017 206.000000	13.778017 198.000000	13.778017 533.000000	13.778017 182.000000
13.798574 496.000000	13.798574 210.000000	13.798574 489.000000	13.798574 205.000000	13.798574 218.000000	13.798574 206.000000	13.798574 538.000000	13.798574 220.000000
13.819131 506.000000	13.819131 179.000000	13.819131 508.000000	13.819131 202.000000	13.819131 202.000000	13.819131 207.000000	13.819131 485.000000	13.819131 197.000000
13.839688 532.000000	13.839688 224.000000	13.839688 523.000000	13.839688 237.000000	13.839688 203.000000	13.839688 226.000000	13.839688 534.000000	13.839688 227.000000
13.860245 524.000000	13.860245 206.000000	13.860245 433.000000	13.860245 215.000000	13.860245 221.000000	13.860245 195.000000	13.860245 554.000000	13.860245 209.000000
13.880803 585.000000	13.880803 218.000000	13.880803 537.000000	13.880803 206.000000	13.880803 227.000000	13.880803 219.000000	13.880803 529.000000	13.880803 200.000000
13.901360 515.000000	13.901360 229.000000	13.901360 482.000000	13.901360 211.000000	13.901360 193.000000	13.901360 212.000000	13.901360 509.000000	13.901360 199.000000
13.921917 484.000000	13.921917 224.000000	13.921917 522.000000	13.921917 201.000000	13.921917 216.000000	13.921917 233.000000	13.921917 505.000000	13.921917 206.000000
13.942474 495.000000	13.942474 211.000000	13.942474 548.000000	13.942474 213.000000	13.942474 214.000000	13.942474 201.000000	13.942474 494.000000	13.942474 205.000000
13.963031 512.000000	13.963031 218.000000	13.963031 520.000000	13.963031 210.000000	13.963031 241.000000	13.963031 219.000000	13.963031 527.000000	13.963031 209.000000
13.983589 480.000000	13.983589 226.000000	13.983589 526.000000	13.983589 215.000000	13.983589 226.000000	13.983589 199.000000	13.983589 505.000000	13.983589 213.000000
14.004146 531.000000	14.004146 228.000000	14.004146 518.000000	14.004146 214.000000	14.004146 227.000000	14.004146 228.000000	14.004146 518.000000	14.004146 212.000000
14.024703 507.000000	14.024703 221.000000	14.024703 494.000000	14.024703 217.000000	14.024703 217.000000	14.024703 218.000000	14.024703 530.000000	14.024703 200.000000
14.045260 489.000000	14.045260 237.000000	14.045260 521.000000	14.045260 235.000000	14.045260 189.000000	14.045260 209.000000	14.045260 513.000000	14.045260 225.000000
14.065817 469.000000	14.065817 197.000000	14.065817 520.000000	14.065817 207.000000	14.065817 197.000000	14.065817 198.000000	14.065817 535.000000	14.065817 205.000000
14.086375 507.000000	14.086375 218.000000	14.086375 506.000000	14.086375 190.000000	14.086375 214.000000	14.086375 220.000000	14.086375 496.000000	14.086375 219.000000
14.106932 544.000000	14.106932 196.000000	14.106932 497.000000	14.106932 200.000000	14.106932 223.000000	14.106932 226.000000	14.106932 496.000000	14.106932 209.000000
14.127489 488.000000	14.127489 226.000000	14.127489 501.000000	14.127489 203.000000	14.127489 190.000000	14.127489 219.000000	14.127489 512.000000	14.127489 211.000000
14.148046 517.000000	14.148046 209.000000	14.148046 541.000000	14.148046 205.000000	14.148046 211.000000	14.148046 205.000000	14.148046 524.000000	14.148046 219.000000
14.168603 478.000000	14.168603 218.000000	14.168603 479.000000	14.168603 233.000000	14.168603 217.000000	14.168603 213.000000	14.168603 500.000000	14.168603 209.000000
14.189160 547.000000	14.189160 227.000000	14.189160 529.000000	14.189160 199.000000	14.189160 218.000000	14.189160 211.000000	14.189160 547.000000	14.189160 213.000000
14.209718 504.000000	14.209718 229.000000	14.209718 530.000000	14.209718 204.000000	14.209718 224.000000	14.209718 237.000000	14.209718 467.000000	14.209718 211.000000
14.230275 549.000000	14.230275 203.000000	14.230275 502.000000	14.230275 169.000000	14.230275 199.000000	14.230275 202.000000	14.230275 511.000000	14.230275 220.000000
14.250832 483.000000	14.250832 187.000000	14.250832 519.000000	14.250832 233.000000	14.250832 247.000000	14.250832 217.000000	14.250832 494.000000	14.250832 195.000000
14.271389 501.000000	14.271389 202.000000	14.271389 533.000000	14.271389 217.000000	14.271389 254.000000	14.271389 221.000000	14.271389 513.000000	14.271389 232.000000
14.291946 496.000000	14.291946 220.000000	14.291946 481.000000	14.291946 227.000000	14.291946 197.000000	14.291946 236.000000	14.291946 510.000000	14.291946 188.000000
14.312504 509.000000	14.312504 220.000000	14.312504 462.000000	14.312504 215.000000	14.312504 212.000000	14.312504 219.000000	14.312504 522.000000	14.312504 205.000000
14.333061 472.000000	14.333061 246.000000	14.333061 466.000000	14.333061 234.000000	14.333061 194.000000	14.333061 229.000000	14.333061 510.000000	14.333061 210.000000
14.353618 526.000000	14.353618 191.000000	14.353618 543.000000	14.353618 206.000000	14.353618 222.000000	14.353618 256.000000	14.353618 515.000000	14.353618 217.000000
14.374175 536.000000	14.374175 211.000000	14.374175 472.000000	14.374175 222.000000	14.374175 205.000000	14.374175 224.000000	14.374175 459.000000	14.374175 213.000000
14.394732 516.000000	14.394732 218.000000	14.394732 502.000000	14.394732 223.000000	14.394732 226.000000	14.394732 227.000000	14.394732 480.000000	14.394732 237.000000
14.415289 532.000000	14.415289 194.000000	14.415289 539.000000	14.415289 236.000000	14.415289 217.000000	14.415289 187.000000	14.415289 508.000000	14.415289 204.000000
14.435847 488.000000	14.435847 227.000000	14.435847 508.000000	14.435847 204.000000	14.435847 238.000000	14.435847 219.000000	14.435847 492.000000	14.435847 213.000000
14.456404 489.000000	14.456404 223.000000	14.456404 508.000000	14.456404 193.000000	14.456404 216.000000	14.456404 221.000000	14.456404 511.000000	14.456404 184.000000
14.476961 526.000000	14.476961 182.000000	14.476961 490.000000	14.476961 207.000000	14.476961 197.000000	14.476961 239.000000	14.476961 549.000000	14.476961 218.000000
14.497518 471.000000	14.497518 208.000000	14.497518 489.000000	14.497518 202.000000	14.497518 221.000000	14.497518 244.000000	14.497518 518.000000	14.497518 218.000000
14.518075 500.000000	14.518075 225.000000	14.518075 523.000000	14.518075 211.000000	14.518075 235.000000	14.518075 206.000000	14.518075 511.000000	14.518075 203.000000
14.538633 523.000000	14.538633 248.000000	14.538633 505.000000	14.538633 223.000000	14.538633 215.000000	14.538633 226.000000	14.538633 509.000000	14.538633 234.000000
14.559190 527.000000	14.559190 225.000000	14.559190 527.000000	14.559190 209.000000	14.559190 179.000000	14.559190 216.000000	14.559190 523.000000	14.559190 225.000000
14.579747 462.000000	14.579747 237.000000	14.579747 493.000000	14.579747 210.000000	14.579747 197.000000	14.579747 203.000000	14.579747 510.000000	14.579747 225.000000
14.600304 509.000000	14.600304 224.000000	14.600304 447.000000	14.600304 185.000000	14.600304 224.000000	14.600304 219.000000	14.600304 488.000000	14.600304 184.000000
14.620861 495.000000	14.620861 203.000000	14.620861 489.000000	14.620861 220.000000	14.620861 265.000000	14.620861 227.000000	14.620861 505.000000	14.620861 240.000000
14.641418 498.000000	14.641418 203.000000	14.641418 497.000000	14.641418 200.000000	14.641418 228.000000	14.641418 201.000000	14.641418 541.000000	14.641418 239.000000
14.661976 519.000000	14.661976 229.000000	14.661976 492.000000	14.661976 212.000000	14.661976 210.000000	14.661976 218.000000	14.661976 493.000000	14.661976 222.000000
14.682533 542.000000	14.682533 206.000000	14.682533 496.000000	14.682533 210.000000	14.682533 226.000000	14.682533 220.000000	14.682533 515.000000	14.682533 223.000000
14.703090 484.000000	14.703090 217.000000	14.703090 493.000000	14.703090 223.000000	14.703090 220.000000	14.703090 223.000000	14.703090 470.000000	14.703090 210.000000
14.723647 493.000000	14.723647 210.000000	14.723647 518.000000	14.723647 189.000000	14.723647 209.000000	14.723647 212.000000	14.723647 482.000000	14.723647 195.000000
14.744204 480.000000	14.744204 200.000000	14.744204 485.000000	14.744204 205.000000	14.744204 224.000000	14.744204 218.000000	14.744204 516.000000	14.744204 190.000000
14.764762 492.000000	14.764762 196.000000	14.764762 515.000000	14.764762 218.000000	14.764762 222.000000	14.764762 228.000000	14.764762 510.000000	14.764762 234.000000
14.785319 526.000000	14.785319 202.000000	14.785319 485.000000	14.785319 197.000000	14.785319 203.000000	14.785319 202.000000	14.785319 528.000000	14.785319 189.000000
14.805876 531.000000	14.805876 213.000000	14.805876 473.000000	14.805876 201.000000	14.805876 209.000000	14.805876 214.000000	14.805876 551.000000	14.805876 203.000000
14.826433 491.000000	14.826433 194.000000	14.826433 492.000000	14.826433 215.000000	14.826433 210.000000	14.826433 208.000000	14.826433 514.000000	14.826433 224.000000
14.846990 487.000000	14.846990 207.000000	14.846990 525.000000	14.846990 215.000000	14.846990 227.000000	14.846990 198.000000	14.846990 514.000000	14.846990 232.000000
14.867547 532.000000	14.867547 228.000000	14.867547 505.000000	14.867547 185.000000	14.867547 225.000000	14.867547 214.000000	14.867547 529.000000	14.867547 214.000000
14.888105 523.000000	14.888105 204.000000	14.888105 522.000000	14.888105 230.000000	14.888105 230.000000	14.888105 236.000000	14.888105 506.000000	14.888105 202.000000
14.908662 490.000000	14.908662 213.000000	14.908662 520.000000	14.908662 207.000000	14.908662 200.000000	14.908662 182.000000	14.908662 547.000000	14.908662 223.000000
14.929219 508.000000	14.929219 214.000000	14.929219 507.000000	14.929219 235.000000	14.929219 220.000000	14.929219 218.000000	14.929219 537.000000	14.929219 211.000000
14.949776 499.000000	14.949776 197.000000	14.949776 470.000000	14.949776 207.000000	14.949776 211.000000	14.949776 234.000000	14.949776 551.000000	14.949776 231.000000
14.970333 490.000000	14.970333 202.000000	14.970333 496.000000	14.970333 229.000000	14.970333 231.000000	14.970333 245.000000	14.970333 500.000000	14.970333 218.000000
14.990891 518.000000	14.990891 216.000000	14.990891 500.000000	14.990891 217.000000	14.990891 200.000000	14.990891 217.000000	14.990891 532.000000	14.990891 255.000000
15.011448 500.000000	15.011448 233.000000	15.011448 497.000000	15.011448 245.000000	15.011448 232.000000	15.011448 205.000000	15.011448 557.000000	15.011448 202.000000
15.032005 565.000000	15.032005 232.000000	15.032005 520.000000	15.032005 238.000000	15.032005 226.000000	15.032005 220.000000	15.032005 546.000000	15.032005 215.000000
15.052562 494.000000	15.052562 218.000000	15.052562 515.000000	15.052562 209.000000	15.052562 247.000000	15.052562 214.000000	15.052562 529.000000	15.052562 260.000000
15.073119 547.000000	15.073119 207.000000	15.073119 490.000000	15.073119 237.000000	15.073119 210.000000	15.073119 245.000000	15.073119 548.000000	15.073119 228.000000
15.093676 536.000000	15.093676 211.000000	15.093676 533.000000	15.093676 264.000000	15.093676 224.000000	15.093676 219.000000	15.093676 497.000000	15.093676 214.000000
15.114234 566.000000	15.114234 232.000000	15.114234 497.000000	15.114234 213.000000	15.114234 207.000000	15.114234 224.000000	15.114234 526.000000	15.114234 236.000000
15.134791 511.000000	15.134791 236.000000	15.134791 476.000000	15.134791 239.000000	15.134791 228.000000	15.134791 220.000000	15.134791 506.000000	15.134791 202.000000
15.155348 536.000000	15.155348 221.000000	15.155348 525.000000	15.155348 237.000000	15.155348 219.000000	15.155348 237.000000	15.155348 501.000000	15.155348 242.000000
15.175905 520.000000	15.175905 214.000000	15.175905 551.000000	15.175905 238.000000	15.175905 197.000000	15.175905 220.000000	15.175905 524.000000	15.175905 237.000000
15.196462 581.000000	15.196462 198.000000	15.196462 496.000000	15.196462 219.000000	15.196462 227.000000	15.196462 235.000000	15.196462 475.000000	15.196462 196.000000
15.217020 527.000000	15.217020 220.000000	15.217020 516.000000	15.217020 218.000000	15.217020 218.000000	15.217020 188.000000	15.217020 540.000000	15.217020 220.000000
15.237577 518.000000	15.237577 211.000000	15.237577 532.000000	15.237577 224.000000	15.237577 211.000000	15.237577 233.000000	15.237577 482.000000	15.237577 231.000000
15.258134 549.000000	15.258134 233.000000	15.258134 554.000000	15.258134 194.000000	15.258134 211.000000	15.258134 229.000000	15.258134 524.000000	15.258134 217.000000
15.278691 545.000000	15.278691 230.000000	15.278691 510.000000	15.278691 211.000000	15.278691 194.000000	15.278691 233.000000	15.278691 521.000000	15.278691 211.000000
15.299248 503.000000	15.299248 183.000000	15.299248 532.000000	15.299248 200.000000	15.299248 221.000000	15.299248 222.000000	15.299248 533.000000	15.299248 186.000000
15.319805 511.000000	15.319805 190.000000	15.319805 493.000000	15.319805 192.000000	15.319805 225.000000	15.319805 218.000000	15.319805 537.000000	15.319805 212.000000
15.340363 494.000000	15.340363 202.000000	15.340363 493.000000	15.340363 243.000000	15.340363 206.000000	15.340363 229.000000	15.340363 523.000000	15.340363 232.000000
15.360920 493.000000	15.360920 218.000000	15.360920 515.000000	15.360920 209.000000	15.360920 218.000000	15.360920 235.000000	15.360920 516.000000	15.360920 210.000000
15.381477 531.000000	15.381477 212.000000	15.381477 530.000000	15.381477 230.000000	15.381477 227.000000	15.381477 237.000000	15.381477 510.000000	15.381477 229.000000
15.402034 530.000000	15.402034 200.000000	15.402034 523.000000	15.402034 208.000000	15.402034 244.000000	15.402034 223.000000	15.402034 529.000000	15.402034 229.000000
15.422591 478.000000	15.422591 227.000000	15.422591 530.000000	15.422591 241.000000	15.422591 206.000000	15.422591 253.000000	15.422591 507.000000	15.422591 208.000000
15.443149 520.000000	15.443149 203.000000	15.443149 519.000000	15.443149 207.000000	15.443149 240.000000	15.443149 232.000000	15.443149 537.000000	15.443149 218.000000
15.463706 508.000000	15.463706 216.000000	15.463706 548.000000	15.463706 209.000000	15.463706 255.000000	15.463706 232.000000	15.463706 474.000000	15.463706 247.000000
15.484263 533.000000	15.484263 211.000000	15.484263 537.000000	15.484263 195.000000	15.484263 228.000000	15.484263 238.000000	15.484263 521.000000	15.484263 230.000000
15.504820 533.000000	15.504820 210.000000	15.504820 497.000000	15.504820 218.000000	15.504820 222.000000	15.504820 203.000000	15.504820 523.000000	15.504820 234.000000
15.525377 523.000000	15.525377 211.000000	15.525377 505.000000	15.525377 219.000000	15.525377 215.000000	15.525377 228.000000	15.525377 515.000000	15.525377 221.000000
15.545934 504.000000	15.545934 213.000000	15.545934 510.000000	15.545934 195.000000	15.545934 193.000000	15.545934 232.000000	15.545934 535.000000	15.545934 228.000000
15.566492 474.000000	15.566492 204.000000	15.566492 504.000000	15.566492 231.000000	15.566492 236.000000	15.566492 249.000000	15.566492 520.000000	15.566492 191.000000
15.587049 534.000000	15.587049 221.000000	15.587049 514.000000	15.587049 226.000000	15.587049 202.000000	15.587049 244.000000	15.587049 546.000000	15.587049 239.000000
15.607606 535.000000	15.607606 222.000000	15.607606 542.000000	15.607606 227.000000	15.607606 218.000000	15.607606 200.000000	15.607606 543.000000	15.607606 248.000000
15.628163 551.000000	15.628163 215.000000	15.628163 566.000000	15.628163 219.000000	15.628163 214.000000	15.628163 203.000000	15.628163 524.000000	15.628163 261.000000
15.648720 554.000000	15.648720 201.000000	15.648720 477.000000	15.648720 222.000000	15.648720 221.000000	15.648720 245.000000	15.648720 565.000000	15.648720 211.000000
15.669278 570.000000	15.669278 205.000000	15.669278 533.000000	15.669278 210.000000	15.669278 189.000000	15.669278 222.000000	15.669278 530.000000	15.669278 211.000000
15.689835 559.000000	15.689835 190.000000	15.689835 511.000000	15.689835 211.000000	15.689835 214.000000	15.689835 209.000000	15.689835 555.000000	15.689835 237.000000
15.710392 519.000000	15.710392 236.000000	15.710392 487.000000	15.710392 226.000000	15.710392 215.000000	15.710392 242.000000	15.710392 508.000000	15.710392 218.000000
15.730949 527.000000	15.730949 250.000000	15.730949 532.000000	15.730949 206.000000	15.730949 230.000000	15.730949 215.000000	15.730949 491.000000	15.730949 234.000000
15.751506 546.000000	15.751506 231.000000	15.751506 518.000000	15.751506 210.000000	15.751506 238.000000	15.751506 220.000000	15.751506 562.000000	15.751506 222.000000
15.772063 541.000000	15.772063 236.000000	15.772063 564.000000	15.772063 219.000000	15.772063 245.000000	15.772063 225.000000	15.772063 510.000000	15.772063 234.000000
15.792621 567.000000	15.792621 228.000000	15.792621 528.000000	15.792621 202.000000	15.792621 202.000000	15.792621 195.000000	15.792621 574.000000	15.792621 228.000000
15.813178 610.000000	15.813178 215.000000	15.813178 522.000000	15.813178 234.000000	15.813178 224.000000	15.813178 230.000000	15.813178 559.000000	15.813178 205.000000
15.833735 562.000000	15.833735 245.000000	15.833735 524.000000	15.833735 210.000000	15.833735 235.000000	15.833735 239.000000	15.833735 521.000000	15.833735 226.000000
15.854292 541.000000	15.854292 220.000000	15.854292 564.000000	15.854292 221.000000	15.854292 246.000000	15.854292 252.000000	15.854292 544.000000	15.854292 248.000000
15.874849 490.000000	15.874849 226.000000	15.874849 507.000000	15.874849 214.000000	15.874849 248.000000	15.874849 216.000000	15.874849 532.000000	15.874849 243.000000
15.895407 544.000000	15.895407 229.000000	15.895407 534.000000	15.895407 229.000000	15.895407 219.000000	15.895407 243.000000	15.895407 553.000000	15.895407 241.000000
15.915964 550.000000	15.915964 209.000000	15.915964 544.000000	15.915964 244.000000	15.915964 214.000000	15.915964 222.000000	15.915964 548.000000	15.915964 210.000000
15.936521 559.000000	15.936521 211.000000	15.936521 554.000000	15.936521 250.000000	15.936521 204.000000	15.936521 245.000000	15.936521 570.000000	15.936521 239.000000
15.957078 548.000000	15.957078 228.000000	15.957078 506.000000	15.957078 248.000000	15.957078 226.000000	15.957078 221.000000	15.957078 559.000000	15.957078 198.000000
15.977635 508.000000	15.977635 248.000000	15.977635 501.000000	15.977635 225.000000	15.977635 227.000000	15.977635 226.000000	15.977635 523.000000	15.977635 197.000000
15.998192 556.000000	15.998192 244.000000	15.998192 533.000000	15.998192 250.000000	15.998192 230.000000	15.998192 227.000000	15.998192 543.000000	15.998192 242.000000
16.018750 561.000000	16.018750 225.000000	16.018750 496.000000	16.018750 237.000000	16.018750 224.000000	16.018750 229.000000	16.018750 537.000000	16.018750 227.000000
16.039307 522.000000	16.039307 217.000000	16.039307 546.000000	16.039307 250.000000	16.039307 231.000000	16.039307 216.000000	16.039307 532.000000	16.039307 235.000000
16.059864 561.000000	16.059864 216.000000	16.059864 549.000000	16.059864 206.000000	16.059864 236.000000	16.059864 216.000000	16.059864 493.000000	16.059864 223.000000
16.080421 571.000000	16.080421 206.000000	16.080421 524.000000	16.080421 232.000000	16.080421 234.000000	16.080421 223.000000	16.080421 549.000000	16.080421 209.000000
16.100978 563.000000	16.100978 227.000000	16.100978 535.000000	16.100978 243.000000	16.100978 235.000000	16.100978 226.000000	16.100978 548.000000	16.100978 219.000000
16.121536 564.000000	16.121536 241.000000	16.121536 562.000000	16.121536 225.000000	16.121536 227.000000	16.121536 235.000000	16.121536 535.000000	16.121536 187.000000
16.142093 555.000000	16.142093 240.000000	16.142093 599.000000	16.142093 203.000000	16.142093 218.000000	16.142093 200.000000	16.142093 544.000000	16.142093 216.000000
16.162650 522.000000	16.162650 222.000000	16.162650 582.000000	16.162650 229.000000	16.162650 245.000000	16.162650 224.000000	16.162650 601.000000	16.162650 219.000000
16.183207 532.000000	16.183207 223.000000	16.183207 573.000000	16.183207 226.000000	16.183207 209.000000	16.183207 247.000000	16.183207 555.000000	16.183207 253.000000
16.203764 582.000000	16.203764 213.000000	16.203764 547.000000	16.203764 250.000000	16.203764 245.000000	16.203764 211.000000	16.203764 560.000000	16.203764 216.000000
16.224321 586.000000	16.224321 219.000000	16.224321 549.000000	16.224321 225.000000	16.224321 233.000000	16.224321 200.000000	16.224321 575.000000	16.224321 216.000000
16.244879 527.000000	16.244879 211.000000	16.244879 540.000000	16.244879 207.000000	16.244879 224.000000	16.244879 240.000000	16.244879 570.000000	16.244879 233.000000
16.265436 505.000000	16.265436 244.000000	16.265436 563.000000	16.265436 242.000000	16.265436 209.000000	16.265436 197.000000	16.265436 575.000000	16.265436 255.000000
16.285993 581.000000	16.285993 214.000000	16.285993 562.000000	16.285993 227.000000	16.285993 232.000000	16.285993 215.000000	16.285993 570.000000	16.285993 234.000000
16.306550 574.000000	16.306550 214.000000	16.306550 562.000000	16.306550 208.000000	16.306550 227.000000	16.306550 236.000000	16.306550 597.000000	16.306550 220.000000
16.327107 584.000000	16.327107 236.000000	16.327107 562.000000	16.327107 215.000000	16.327107 230.000000	16.327107 202.000000	16.327107 586.000000	16.327107 238.000000
16.347665 566.000000	16.347665 233.000000	16.347665 569.000000	16.347665 211.000000	16.347665 249.000000	16.347665 258.000000	16.347665 543.000000	16.347665 231.000000
16.368222 550.000000	16.368222 209.000000	16.368222 505.000000	16.368222 235.000000	16.368222 225.000000	16.368222 221.000000	16.368222 542.000000	16.368222 221.000000
16.388779 549.000000	16.388779 231.000000	16.388779 563.000000	16.388779 198.000000	16.388779 238.000000	16.388779 202.000000	16.388779 550.000000	16.388779 236.000000
16.409336 519.000000	16.409336 234.000000	16.409336 539.000000	16.409336 235.000000	16.409336 231.000000	16.409336 236.000000	16.409336 574.000000	16.409336 207.000000
16.429893 577.000000	16.429893 235.000000	16.429893 567.000000	16.429893 240.000000	16.429893 249.000000	16.429893 214.000000	16.429893 596.000000	16.429893 222.000000
16.450450 538.000000	16.450450 240.000000	16.450450 562.000000	16.450450 221.000000	16.450450 269.000000	16.450450 210.000000	16.450450 593.000000	16.450450 225.000000
16.471008 534.000000	16.471008 227.000000	16.471008 569.000000	16.471008 203.000000	16.471008 229.000000	16.471008 224.000000	16.471008 569.000000	16.471008 221.000000
16.491565 578.000000	16.491565 239.000000	16.491565 574.000000	16.491565 230.000000	16.491565 225.000000	16.491565 226.000000	16.491565 579.000000	16.491565 234.000000
16.512122 564.000000	16.512122 258.000000	16.512122 552.000000	16.512122 212.000000	16.512122 223.000000	16.512122 254.000000	16.512122 576.000000	16.512122 206.000000
16.532679 570.000000	16.532679 234.000000	16.532679 558.000000	16.532679 219.000000	16.532679 212.000000	16.532679 216.000000	16.532679 601.000000	16.532679 223.000000
16.553236 577.000000	16.553236 237.000000	16.553236 500.000000	16.553236 222.000000	16.553236 242.000000	16.553236 213.000000	16.553236 591.000000	16.553236 232.000000
16.573794 558.000000	16.573794 248.000000	16.573794 530.000000	16.573794 247.000000	16.573794 226.000000	16.573794 248.000000	16.573794 556.000000	16.573794 220.000000
16.594351 553.000000	16.594351 240.000000	16.594351 569.000000	16.594351 260.000000	16.594351 218.000000	16.594351 230.000000	16.594351 574.000000	16.594351 250.000000
16.614908 559.000000	16.614908 225.000000	16.614908 554.000000	16.614908 225.000000	16.614908 222.000000	16.614908 205.000000	16.614908 554.000000	16.614908 227.000000
16.635465 576.000000	16.635465 259.000000	16.635465 561.000000	16.635465 201.000000	16.635465 224.000000	16.635465 229.000000	16.635465 594.000000	16.635465 214.000000
16.656022 557.000000	16.656022 232.000000	16.656022 541.000000	16.656022 209.000000	16.656022 257.000000	16.656022 226.000000	16.656022 563.000000	16.656022 230.000000
16.676579 609.000000	16.676579 227.000000	16.676579 594.000000	16.676579 253.000000	16.676579 242.000000	16.676579 234.000000	16.676579 586.000000	16.676579 239.000000
16.697137 570.000000	16.697137 214.000000	16.697137 584.000000	16.697137 248.000000	16.697137 232.000000	16.697137 225.000000	16.697137 574.000000	16.697137 228.000000
16.717694 586.000000	16.717694 236.000000	16.717694 564.000000	16.717694 234.000000	16.717694 249.000000	16.717694 217.000000	16.717694 592.000000	16.717694 201.000000
16.738251 568.000000	16.738251 223.000000	16.738251 533.000000	16.738251 230.000000	16.738251 239.000000	16.738251 226.000000	16.738251 581.000000	16.738251 230.000000
16.758808 562.000000	16.758808 230.000000	16.758808 551.000000	16.758808 232.000000	16.758808 249.000000	16.758808 214.000000	16.758808 599.000000	16.758808 219.000000
16.779365 577.000000	16.779365 216.000000	16.779365 498.000000	16.779365 219.000000	16.779365 241.000000	16.779365 235.000000	16.779365 561.000000	16.779365 241.000000
16.799923 576.000000	16.799923 211.000000	16.799923 517.000000	16.799923 212.000000	16.799923 216.000000	16.799923 213.000000	16.799923 549.000000	16.799923 222.000000
16.820480 577.000000	16.820480 257.000000	16.820480 563.000000	16.820480 230.000000	16.820480 227.000000	16.820480 254.000000	16.820480 613.000000	16.820480 244.000000
16.841037 561.000000	16.841037 249.000000	16.841037 557.000000	16.841037 256.000000	16.841037 199.000000	16.841037 229.000000	16.841037 563.000000	16.841037 247.000000
16.861594 565.000000	16.861594 224.000000	16.861594 560.000000	16.861594 254.000000	16.861594 226.000000	16.861594 251.000000	16.861594 573.000000	16.861594 227.000000
16.882151 579.000000	16.882151 251.000000	16.882151 539.000000	16.882151 216.000000	16.882151 216.000000	16.882151 218.000000	16.882151 580.000000	16.882151 241.000000
16.902708 587.000000	16.902708 239.000000	16.902708 530.000000	16.902708 230.000000	16.902708 221.000000	16.902708 234.000000	16.902708 620.000000	16.902708 223.000000
16.923266 593.000000	16.923266 263.000000	16.923266 579.000000	16.923266 219.000000	16.923266 253.000000	16.923266 268.000000	16.923266 557.000000	16.923266 208.000000
16.943823 559.000000	16.943823 247.000000	16.943823 602.000000	16.943823 245.000000	16.943823 207.000000	16.943823 224.000000	16.943823 595.000000	16.943823 234.000000
16.964380 566.000000	16.964380 251.000000	16.964380 569.000000	16.964380 232.000000	16.964380 226.000000	16.964380 241.000000	16.964380 557.000000	16.964380 241.000000
16.984937 553.000000	16.984937 244.000000	16.984937 581.000000	16.984937 243.000000	16.984937 234.000000	16.984937 245.000000	16.984937 582.000000	16.984937 244.000000
17.005494 557.000000	17.005494 265.000000	17.005494 560.000000	17.005494 250.000000	17.005494 220.000000	17.005494 254.000000	17.005494 575.000000	17.005494 243.000000
17.026052 597.000000	17.026052 236.000000	17.026052 553.000000	17.026052 241.000000	17.026052 249.000000	17.026052 213.000000	17.026052 577.000000	17.026052 232.000000
17.046609 579.000000	17.046609 231.000000	17.046609 532.000000	17.046609 227.000000	17.046609 231.000000	17.046609 217.000000	17.046609 587.000000	17.046609 227.000000
17.067166 606.000000	17.067166 228.000000	17.067166 600.000000	17.067166 209.000000	17.067166 231.000000	17.067166 219.000000	17.067166 555.000000	17.067166 228.000000
17.087723 587.000000	17.087723 221.000000	17.087723 567.000000	17.087723 244.000000	17.087723 251.000000	17.087723 223.000000	17.087723 576.000000	17.087723 241.000000
17.108280 583.000000	17.108280 245.000000	17.108280 583.000000	17.108280 226.000000	17.108280 241.000000	17.108280 244.000000	17.108280 551.000000	17.108280 252.000000
17.128837 551.000000	17.128837 264.000000	17.128837 552.000000	17.128837 233.000000	17.128837 212.000000	17.128837 200.000000	17.128837 582.000000	17.128837 261.000000
17.149395 571.000000	17.149395 217.000000	17.149395 541.000000	17.149395 228.000000	17.149395 247.000000	17.149395 212.000000	17.149395 548.000000	17.149395 234.000000
17.169952 580.000000	17.169952 247.000000	17.169952 586.000000	17.169952 221.000000	17.169952 232.000000	17.169952 217.000000	17.169952 620.000000	17.169952 252.000000
17.190509 579.000000	17.190509 246.000000	17.190509 563.000000	17.190509 241.000000	17.190509 223.000000	17.190509 243.000000	17.190509 566.000000	17.190509 242.000000
17.211066 616.000000	17.211066 282.000000	17.211066 609.000000	17.211066 226.000000	17.211066 244.000000	17.211066 229.000000	17.211066 595.000000	17.211066 239.000000
17.231623 618.000000	17.231623 249.000000	17.231623 571.000000	17.231623 216.000000	17.231623 237.000000	17.231623 209.000000	17.231623 594.000000	17.231623 223.000000
17.252181 603.000000	17.252181 247.000000	17.252181 514.000000	17.252181 232.000000	17.252181 246.000000	17.252181 210.000000	17.252181 591.000000	17.252181 237.000000
17.272738 560.000000	17.272738 241.000000	17.272738 540.000000	17.272738 227.000000	17.272738 230.000000	17.272738 258.000000	17.272738 601.000000	17.272738 242.000000
17.293295 556.000000	17.293295 272.000000	17.293295 566.000000	17.293295 246.000000	17.293295 237.000000	17.293295 249.000000	17.293295 607.000000	17.293295 249.000000
17.313852 575.000000	17.313852 267.000000	17.313852 602.000000	17.313852 249.000000	17.313852 245.000000	17.313852 247.000000	17.313852 607.000000	17.313852 247.000000
17.334409 593.000000	17.334409 244.000000	17.334409 580.000000	17.334409 217.000000	17.334409 219.000000	17.334409 213.000000	17.334409 561.000000	17.334409 229.000000
17.354966 553.000000	17.354966 246.000000	17.354966 547.000000	17.354966 229.000000	17.354966 246.000000	17.354966 234.000000	17.354966 613.000000	17.354966 234.000000
17.375524 580.000000	17.375524 256.000000	17.375524 566.000000	17.375524 256.000000	17.375524 256.000000	17.375524 270.000000	17.375524 640.000000	17.375524 274.000000
17.396081 553.000000	17.396081 233.000000	17.396081 536.000000	17.396081 200.000000	17.396081 237.000000	17.396081 237.000000	17.396081 524.000000	17.396081 223.000000
17.416638 595.000000	17.416638 228.000000	17.416638 581.000000	17.416638 225.000000	17.416638 240.000000	17.416638 252.000000	17.416638 603.000000	17.416638 223.000000
17.437195 602.000000	17.437195 234.000000	17.437195 602.000000	17.437195 228.000000	17.437195 219.000000	17.437195 237.000000	17.437195 590.000000	17.437195 217.000000
17.457752 539.000000	17.457752 237.000000	17.457752 577.000000	17.457752 270.000000	17.457752 239.000000	17.457752 248.000000	17.457752 574.000000	17.457752 210.000000
17.478310 558.000000	17.478310 246.000000	17.478310 562.000000	17.478310 263.000000	17.478310 240.000000	17.478310 210.000000	17.478310 587.000000	17.478310 235.000000
17.498867 563.000000	17.498867 294.000000	17.498867 562.000000	17.498867 234.000000	17.498867 250.000000	17.498867 242.000000	17.498867 592.000000	17.498867 246.000000
17.519424 592.000000	17.519424 238.000000	17.519424 637.000000	17.519424 253.000000	17.519424 260.000000	17.519424 248.000000	17.519424 587.000000	17.519424 238.000000
17.539981 550.000000	17.539981 216.000000	17.539981 528.000000	17.539981 242.000000	17.539981 217.000000	17.539981 227.000000	17.539981 629.000000	17.539981 215.000000
17.560538 593.000000	17.560538 233.000000	17.560538 544.000000	17.560538 224.000000	17.560538 221.000000	17.560538 226.000000	17.560538 586.000000	17.560538 228.000000
17.581095 547.000000	17.581095 233.000000	17.581095 629.000000	17.581095 203.000000	17.581095 261.000000	17.581095 236.000000	17.581095 596.000000	17.581095 224.000000
17.601653 581.000000	17.601653 232.000000	17.601653 531.000000	17.601653 234.000000	17.601653 243.000000	17.601653 222.000000	17.601653 545.000000	17.601653 225.000000
17.622210 583.000000	17.622210 247.000000	17.622210 581.000000	17.622210 231.000000	17.622210 245.000000	17.622210 251.000000	17.622210 603.000000	17.622210 250.000000
17.642767 564.000000	17.642767 224.000000	17.642767 572.000000	17.642767 260.000000	17.642767 264.000000	17.642767 244.000000	17.642767 555.000000	17.642767 234.000000
17.663324 572.000000	17.663324 264.000000	17.663324 596.000000	17.663324 255.000000	17.663324 224.000000	17.663324 219.000000	17.663324 536.000000	17.663324 229.000000
17.683881 572.000000	17.683881 234.000000	17.683881 602.000000	17.683881 237.000000	17.683881 234.000000	17.683881 214.000000	17.683881 603.000000	17.683881 228.000000
17.704439 572.000000	17.704439 222.000000	17.704439 529.000000	17.704439 228.000000	17.704439 252.000000	17.704439 234.000000	17.704439 628.000000	17.704439 240.000000
17.724996 592.000000	17.724996 212.000000	17.724996 615.000000	17.724996 243.000000	17.724996 256.000000	17.724996 237.000000	17.724996 557.000000	17.724996 225.000000
17.745553 543.000000	17.745553 243.000000	17.745553 584.000000	17.745553 248.000000	17.745553 236.000000	17.745553 247.000000	17.745553 591.000000	17.745553 258.000000
17.766110 603.000000	17.766110 233.000000	17.766110 551.000000	17.766110 224.000000	17.766110 245.000000	17.766110 238.000000	17.766110 557.000000	17.766110 230.000000
17.786667 576.000000	17.786667 240.000000	17.786667 595.000000	17.786667 233.000000	17.786667 241.000000	17.786667 242.000000	17.786667 606.000000	17.786667 255.000000
17.807224 584.000000	17.807224 242.000000	17.807224 589.000000	17.807224 245.000000	17.807224 237.000000	17.807224 260.000000	17.807224 581.000000	17.807224 259.000000
17.827782 553.000000	17.827782 253.000000	17.827782 595.000000	17.827782 265.000000	17.827782 209.000000	17.827782 208.000000	17.827782 580.000000	17.827782 251.000000
17.848339 584.000000	17.848339 226.000000	17.848339 575.000000	17.848339 267.000000	17.848339 231.000000	17.848339 240.000000	17.848339 637.000000	17.848339 217.000000
17.868896 549.000000	17.868896 242.000000	17.868896 580.000000	17.868896 237.000000	17.868896 234.000000	17.868896 234.000000	17.868896 584.000000	17.868896 247.000000
17.889453 513.000000	17.889453 253.000000	17.889453 565.000000	17.889453 232.000000	17.889453 235.000000	17.889453 220.000000	17.889453 540.000000	17.889453 242.000000
17.910010 591.000000	17.910010 245.000000	17.910010 569.000000	17.910010 223.000000	17.910010 249.000000	17.910010 243.000000	17.910010 635.000000	17.910010 247.000000
17.930568 576.000000	17.930568 235.000000	17.930568 553.000000	17.930568 256.000000	17.930568 237.000000	17.930568 251.000000	17.930568 516.000000	17.930568 249.000000
17.951125 567.000000	17.951125 248.000000	17.951125 576.000000	17.951125 257.000000	17.951125 230.000000	17.951125 225.000000	17.951125 649.000000	17.951125 234.000000
17.971682 597.000000	17.971682 242.000000	17.971682 613.000000	17.971682 236.000000	17.971682 256.000000	17.971682 248.000000	17.971682 535.000000	17.971682 212.000000
17.992239 588.000000	17.992239 237.000000	17.992239 585.000000	17.992239 247.000000	17.992239 263.000000	17.992239 259.000000	17.992239 573.000000	17.992239 242.000000
18.012796 631.000000	18.012796 264.000000	18.012796 584.000000	18.012796 218.000000	18.012796 250.000000	18.012796 246.000000	18.012796 578.000000	18.012796 213.000000
18.033353 585.000000	18.033353 234.000000	18.033353 579.000000	18.033353 221.000000	18.033353 237.000000	18.033353 254.000000	18.033353 592.000000	18.033353 254.000000
18.053911 601.000000	18.053911 283.000000	18.053911 610.000000	18.053911 258.000000	18.053911 242.000000	18.053911 241.000000	18.053911 612.000000	18.053911 253.000000
18.074468 586.000000	18.074468 257.000000	18.074468 604.000000	18.074468 235.000000	18.074468 226.000000	18.074468 227.000000	18.074468 635.000000	18.074468 233.000000
18.095025 579.000000	18.095025 252.000000	18.095025 597.000000	18.095025 210.000000	18.095025 249.000000	18.095025 227.000000	18.095025 605.000000	18.095025 253.000000
18.115582 555.000000	18.115582 237.000000	18.115582 557.000000	18.115582 247.000000	18.115582 218.000000	18.115582 236.000000	18.115582 611.000000	18.115582 246.000000
18.136139 606.000000	18.136139 257.000000	18.136139 586.000000	18.136139 233.000000	18.136139 262.000000	18.136139 237.000000	18.136139 606.000000	18.136139 243.000000
18.156697 549.000000	18.156697 269.000000	18.156697 565.000000	18.156697 236.000000	18.156697 220.000000	18.156697 266.000000	18.156697 613.000000	18.156697 238.000000
18.177254 600.000000	18.177254 241.000000	18.177254 593.000000	18.177254 231.000000	18.177254 280.000000	18.177254 241.000000	18.177254 611.000000	18.177254 250.000000
18.197811 556.000000	18.197811 251.000000	18.197811 585.000000	18.197811 239.000000	18.197811 218.000000	18.197811 226.000000	18.197811 583.000000	18.197811 243.000000
18.218368 563.000000	18.218368 230.000000	18.218368 581.000000	18.218368 256.000000	18.218368 256.000000	18.218368 240.000000	18.218368 600.000000	18.218368 238.000000
18.238925 604.000000	18.238925 238.000000	18.238925 571.000000	18.238925 237.000000	18.238925 276.000000	18.238925 256.000000	18.238925 606.000000	18.238925 256.000000
18.259482 596.000000	18.259482 247.000000	18.259482 610.000000	18.259482 237.000000	18.259482 245.000000	18.259482 247.000000	18.259482 557.000000	18.259482 233.000000
18.280040 646.000000	18.280040 233.000000	18.280040 587.000000	18.280040 246.000000	18.280040 262.000000	18.280040 248.000000	18.280040 602.000000	18.280040 249.000000
18.300597 613.000000	18.300597 238.000000	18.300597 593.000000	18.300597 241.000000	18.300597 269.000000	18.300597 239.000000	18.300597 567.000000	18.300597 233.000000
18.321154 622.000000	18.321154 229.000000	18.321154 608.000000	18.321154 241.000000	18.321154 242.000000	18.321154 261.000000	18.321154 609.000000	18.321154 255.000000
18.341711 584.000000	18.341711 256.000000	18.341711 584.000000	18.341711 235.000000	18.341711 250.000000	18.341711 233.000000	18.341711 603.000000	18.341711 249.000000
18.362268 607.000000	18.362268 255.000000	18.362268 578.000000	18.362268 234.000000	18.362268 245.000000	18.362268 250.000000	18.362268 600.000000	18.362268 228.000000
18.382826 566.000000	18.382826 222.000000	18.382826 557.000000	18.382826 245.000000	18.382826 241.000000	18.382826 272.000000	18.382826 594.000000	18.382826 235.000000
18.403383 566.000000	18.403383 257.000000	18.403383 591.000000	18.403383 235.000000	18.403383 249.000000	18.403383 241.000000	18.403383 570.000000	18.403383 242.000000
18.423940 603.000000	18.423940 250.000000	18.423940 548.000000	18.423940 262.000000	18.423940 228.000000	18.423940 247.000000	18.423940 602.000000	18.423940 238.000000
18.444497 636.000000	18.444497 285.000000	18.444497 597.000000	18.444497 230.000000	18.444497 262.000000	18.444497 253.000000	18.444497 590.000000	18.444497 275.000000
18.465054 611.000000	18.465054 234.000000	18.465054 586.000000	18.465054 264.000000	18.465054 248.000000	18.465054 234.000000	18.465054 568.000000	18.465054 252.000000
18.485611 563.000000	18.485611 250.000000	18.485611 563.000000	18.485611 241.000000	18.485611 268.000000	18.485611 278.000000	18.485611 633.000000	18.485611 269.000000
18.506169 573.000000	18.506169 233.000000	18.506169 582.000000	18.506169 246.000000	18.506169 241.000000	18.506169 278.000000	18.506169 577.000000	18.506169 230.000000
18.526726 588.000000	18.526726 229.000000	18.526726 571.000000	18.526726 252.000000	18.526726 254.000000	18.526726 264.000000	18.526726 620.000000	18.526726 232.000000
18.547283 662.000000	18.547283 235.000000	18.547283 603.000000	18.547283 281.000000	18.547283 263.000000	18.547283 225.000000	18.547283 578.000000	18.547283 246.000000
18.567840 557.000000	18.567840 219.000000	18.567840 568.000000	18.567840 230.000000	18.567840 235.000000	18.567840 217.000000	18.567840 570.000000	18.567840 253.000000
18.588397 590.000000	18.588397 237.000000	18.588397 581.000000	18.588397 240.000000	18.588397 238.000000	18.588397 259.000000	18.588397 624.000000	18.588397 253.000000
18.608955 582.000000	18.608955 237.000000	18.608955 581.000000	18.608955 229.000000	18.608955 248.000000	18.608955 221.000000	18.608955 588.000000	18.608955 241.000000
18.629512 593.000000	18.629512 230.000000	18.629512 567.000000	18.629512 256.000000	18.629512 237.000000	18.629512 225.000000	18.629512 618.000000	18.629512 262.000000
18.650069 594.000000	18.650069 258.000000	18.650069 623.000000	18.650069 243.000000	18.650069 262.000000	18.650069 250.000000	18.650069 634.000000	18.650069 255.000000
18.670626 618.000000	18.670626 216.000000	18.670626 563.000000	18.670626 225.000000	18.670626 244.000000	18.670626 253.000000	18.670626 600.000000	18.670626 211.000000
18.691183 641.000000	18.691183 269.000000	18.691183 551.000000	18.691183 246.000000	18.691183 276.000000	18.691183 261.000000	18.691183 597.000000	18.691183 231.000000
18.711740 593.000000	18.711740 235.000000	18.711740 628.000000	18.711740 256.000000	18.711740 239.000000	18.711740 245.000000	18.711740 555.000000	18.711740 240.000000
18.732298 615.000000	18.732298 258.000000	18.732298 567.000000	18.732298 265.000000	18.732298 248.000000	18.732298 256.000000	18.732298 612.000000	18.732298 258.000000
18.752855 554.000000	18.752855 241.000000	18.752855 582.000000	18.752855 255.000000	18.752855 255.000000	18.752855 264.000000	18.752855 622.000000	18.752855 243.000000
18.773412 592.000000	18.773412 209.000000	18.773412 594.000000	18.773412 247.000000	18.773412 252.000000	18.773412 268.000000	18.773412 595.000000	18.773412 261.000000
18.793969 619.000000	18.793969 224.000000	18.793969 625.000000	18.793969 272.000000	18.793969 251.000000	18.793969 259.000000	18.793969 561.000000	18.793969 220.000000
18.814526 602.000000	18.814526 243.000000	18.814526 593.000000	18.814526 272.000000	18.814526 241.000000	18.814526 281.000000	18.814526 628.000000	18.814526 266.000000
18.835084 603.000000	18.835084 234.000000	18.835084 573.000000	18.835084 266.000000	18.835084 253.000000	18.835084 253.000000	18.835084 626.000000	18.835084 246.000000
18.855641 606.000000	18.855641 227.000000	18.855641 551.000000	18.855641 253.000000	18.855641 240.000000	18.855641 256.000000	18.855641 599.000000	18.855641 245.000000
18.876198 628.000000	18.876198 244.000000	18.876198 619.000000	18.876198 255.000000	18.876198 290.000000	18.876198 262.000000	18.876198 609.000000	18.876198 290.000000
18.896755 621.000000	18.896755 241.000000	18.896755 608.000000	18.896755 244.000000	18.896755 260.000000	18.896755 248.000000	18.896755 560.000000	18.896755 256.000000
18.917312 549.000000	18.917312 244.000000	18.917312 575.000000	18.917312 279.000000	18.917312 249.000000	18.917312 253.000000	18.917312 627.000000	18.917312 263.000000
18.937869 556.000000	18.937869 242.000000	18.937869 587.000000	18.937869 215.000000	18.937869 249.000000	18.937869 236.000000	18.937869 605.000000	18.937869 263.000000
18.958427 627.000000	18.958427 253.000000	18.958427 591.000000	18.958427 227.000000	18.958427 245.000000	18.958427 228.000000	18.958427 577.000000	18.958427 232.000000
18.978984 608.000000	18.978984 234.000000	18.978984 613.000000	18.978984 234.000000	18.978984 268.000000	18.978984 245.000000	18.978984 640.000000	18.978984 253.000000
18.999541 609.000000	18.999541 242.000000	18.999541 552.000000	18.999541 251.000000	18.999541 243.000000	18.999541 228.000000	18.999541 582.000000	18.999541 269.000000
19.020098 603.000000	19.020098 228.000000	19.020098 581.000000	19.020098 261.000000	19.020098 253.000000	19.020098 254.000000	19.020098 592.000000	19.020098 224.000000
19.040655 605.000000	19.040655 232.000000	19.040655 578.000000	19.040655 281.000000	19.040655 225.000000	19.040655 244.000000	19.040655 658.000000	19.040655 253.000000
19.061213 596.000000	19.061213 224.000000	19.061213 623.000000	19.061213 230.000000	19.061213 276.000000	19.061213 267.000000	19.061213 602.000000	19.061213 237.000000
19.081770 643.000000	19.081770 242.000000	19.081770 575.000000	19.081770 249.000000	19.081770 235.000000	19.081770 261.000000	19.081770 597.000000	19.081770 240.000000
19.102327 632.000000	19.102327 244.000000	19.102327 613.000000	19.102327 221.000000	19.102327 248.000000	19.102327 242.000000	19.102327 614.000000	19.102327 260.000000
19.122884 640.000000	19.122884 261.000000	19.122884 566.000000	19.122884 239.000000	19.122884 280.000000	19.122884 253.000000	19.122884 623.000000	19.122884 244.000000
19.143441 577.000000	19.143441 217.000000	19.143441 599.000000	19.143441 214.000000	19.143441 249.000000	19.143441 245.000000	19.143441 558.000000	19.143441 287.000000
19.163998 600.000000	19.163998 209.000000	19.163998 616.000000	19.163998 233.000000	19.163998 239.000000	19.163998 246.000000	19.163998 591.000000	19.163998 257.000000
19.184556 635.000000	19.184556 238.000000	19.184556 589.000000	19.184556 246.000000	19.184556 248.000000	19.184556 301.000000	19.184556 613.000000	19.184556 220.000000
19.205113 607.000000	19.205113 265.000000	19.205113 579.000000	19.205113 245.000000	19.205113 257.000000	19.205113 254.000000	19.205113 603.000000	19.205113 258.000000
19.225670 631.000000	19.225670 240.000000	19.225670 583.000000	19.225670 263.000000	19.225670 208.000000	19.225670 257.000000	19.225670 636.000000	19.225670 254.000000
19.246227 600.000000	19.246227 232.000000	19.246227 613.000000	19.246227 246.000000	19.246227 247.000000	19.246227 243.000000	19.246227 618.000000	19.246227 258.000000
19.266784 610.000000	19.266784 263.000000	19.266784 555.000000	19.266784 260.000000	19.266784 206.000000	19.266784 256.000000	19.266784 610.000000	19.266784 240.000000
19.287342 573.000000	19.287342 226.000000	19.287342 602.000000	19.287342 270.000000	19.287342 264.000000	19.287342 247.000000	19.287342 639.000000	19.287342 266.000000
19.307899 565.000000	19.307899 252.000000	19.307899 578.000000	19.307899 256.000000	19.307899 251.000000	19.307899 230.000000	19.307899 562.000000	19.307899 224.000000
19.328456 575.000000	19.328456 251.000000	19.328456 606.000000	19.328456 255.000000	19.328456 257.000000	19.328456 277.000000	19.328456 621.000000	19.328456 245.000000
19.349013 566.000000	19.349013 248.000000	19.349013 588.000000	19.349013 262.000000	19.349013 275.000000	19.349013 257.000000	19.349013 588.000000	19.349013 286.000000
19.369570 610.000000	19.369570 247.000000	19.369570 590.000000	19.369570 230.000000	19.369570 252.000000	19.369570 253.000000	19.369570 568.000000	19.369570 264.000000
19.390127 598.000000	19.390127 250.000000	19.390127 612.000000	19.390127 250.000000	19.390127 280.000000	19.390127 236.000000	19.390127 606.000000	19.390127 236.000000
19.410685 593.000000	19.410685 232.000000	19.410685 578.000000	19.410685 237.000000	19.410685 230.000000	19.410685 261.000000	19.410685 611.000000	19.410685 255.000000
19.431242 583.000000	19.431242 255.000000	19.431242 580.000000	19.431242 241.000000	19.431242 244.000000	19.431242 250.000000	19.431242 525.000000	19.431242 238.000000
19.451799 579.000000	19.451799 264.000000	19.451799 590.000000	19.451799 233.000000	19.451799 263.000000	19.451799 232.000000	19.451799 615.000000	19.451799 301.000000
19.472356 617.000000	19.472356 249.000000	19.472356 568.000000	19.472356 267.000000	19.472356 288.000000	19.472356 214.000000	19.472356 599.000000	19.472356 275.000000
19.492913 580.000000	19.492913 250.000000	19.492913 587.000000	19.492913 238.000000	19.492913 276.000000	19.492913 243.000000	19.492913 596.000000	19.492913 263.000000
19.513471 590.000000	19.513471 280.000000	19.513471 644.000000	19.513471 268.000000	19.513471 265.000000	19.513471 251.000000	19.513471 605.000000	19.513471 245.000000
19.534028 592.000000	19.534028 234.000000	19.534028 618.000000	19.534028 242.000000	19.534028 252.000000	19.534028 259.000000	19.534028 602.000000	19.534028 283.000000
19.554585 603.000000	19.554585 243.000000	19.554585 553.000000	19.554585 254.000000	19.554585 246.000000	19.554585 242.000000	19.554585 635.000000	19.554585 250.000000
19.575142 617.000000	19.575142 249.000000	19.575142 586.000000	19.575142 225.000000	19.575142 281.000000	19.575142 253.000000	19.575142 561.000000	19.575142 251.000000
19.595699 590.000000	19.595699 245.000000	19.595699 604.000000	19.595699 228.000000	19.595699 255.000000	19.595699 271.000000	19.595699 667.000000	19.595699 246.000000
19.616256 595.000000	19.616256 264.000000	19.616256 571.000000	19.616256 266.000000	19.616256 235.000000	19.616256 261.000000	19.616256 630.000000	19.616256 264.000000
19.636814 593.000000	19.636814 252.000000	19.636814 597.000000	19.636814 260.000000	19.636814 237.000000	19.636814 268.000000	19.636814 591.000000	19.636814 248.000000
19.657371 614.000000	19.657371 234.000000	19.657371 621.000000	19.657371 260.000000	19.657371 254.000000	19.657371 295.000000	19.657371 608.000000	19.657371 273.000000
19.677928 587.000000	19.677928 242.000000	19.677928 598.000000	19.677928 250.000000	19.677928 273.000000	19.677928 279.000000	19.677928 623.000000	19.677928 268.000000
19.698485 632.000000	19.698485 288.000000	19.698485 606.000000	19.698485 269.000000	19.698485 245.000000	19.698485 252.000000	19.698485 607.000000	19.698485 226.000000
19.719042 555.000000	19.719042 257.000000	19.719042 635.000000	19.719042 288.000000	19.719042 282.000000	19.719042 277.000000	19.719042 585.000000	19.719042 262.000000
19.739600 604.000000	19.739600 241.000000	19.739600 641.000000	19.739600 238.000000	19.739600 235.000000	19.739600 261.000000	19.739600 624.000000	19.739600 265.000000
19.760157 599.000000	19.760157 254.000000	19.760157 662.000000	19.760157 267.000000	19.760157 280.000000	19.760157 288.000000	19.760157 636.000000	19.760157 237.000000
19.780714 620.000000	19.780714 261.000000	19.780714 629.000000	19.780714 243.000000	19.780714 260.000000	19.780714 244.000000	19.780714 604.000000	19.780714 259.000000
19.801271 635.000000	19.801271 253.000000	19.801271 640.000000	19.801271 257.000000	19.801271 250.000000	19.801271 254.000000	19.801271 637.000000	19.801271 277.000000
19.821828 622.000000	19.821828 274.000000	19.821828 626.000000	19.821828 233.000000	19.821828 244.000000	19.821828 288.000000	19.821828 587.000000	19.821828 232.000000
19.842385 604.000000	19.842385 282.000000	19.842385 590.000000	19.842385 263.000000	19.842385 240.000000	19.842385 277.000000	19.842385 610.000000	19.842385 261.000000
19.862943 577.000000	19.862943 253.000000	19.862943 616.000000	19.862943 296.000000	19.862943 295.000000	19.862943 259.000000	19.862943 638.000000	19.862943 293.000000
19.883500 604.000000	19.883500 278.000000	19.883500 620.000000	19.883500 244.000000	19.883500 278.000000	19.883500 247.000000	19.883500 616.000000	19.883500 252.000000
19.904057 608.000000	19.904057 255.000000	19.904057 600.000000	19.904057 267.000000	19.904057 264.000000	19.904057 254.000000	19.904057 610.000000	19.904057 261.000000
19.924614 608.000000	19.924614 265.000000	19.924614 639.000000	19.924614 269.000000	19.924614 258.000000	19.924614 232.000000	19.924614 630.000000	19.924614 283.000000
19.945171 582.000000	19.945171 299.000000	19.945171 633.000000	19.945171 258.000000	19.945171 263.000000	19.945171 263.000000	19.945171 624.000000	19.945171 292.000000
19.965729 640.000000	19.965729 278.000000	19.965729 569.000000	19.965729 285.000000	19.965729 263.000000	19.965729 269.000000	19.965729 636.000000	19.965729 236.000000
19.986286 625.000000	19.986286 243.000000	19.986286 567.000000	19.986286 259.000000	19.986286 254.000000	19.986286 227.000000	19.986286 624.000000	19.986286 256.000000
20.006843 586.000000	20.006843 276.000000	20.006843 621.000000	20.006843 276.000000	20.006843 284.000000	20.006843 256.000000	20.006843 637.000000	20.006843 265.000000
20.027400 625.000000	20.027400 302.000000	20.027400 584.000000	20.027400 284.000000	20.027400 261.000000	20.027400 257.000000	20.027400 604.000000	20.027400 270.000000
20.047957 628.000000	20.047957 245.000000	20.047957 602.000000	20.047957 262.000000	20.047957 289.000000	20.047957 245.000000	20.047957 614.000000	20.047957 250.000000
20.068515 636.000000	20.068515 232.000000	20.068515 579.000000	20.068515 269.000000	20.068515 257.000000	20.068515 281.000000	20.068515 635.000000	20.068515 240.000000
20.089072 626.000000	20.089072 269.000000	20.089072 611.000000	20.089072 260.000000	20.089072 272.000000	20.089072 298.000000	20.089072 583.000000	20.089072 273.000000
20.109629 589.000000	20.109629 252.000000	20.109629 614.000000	20.109629 239.000000	20.109629 244.000000	20.109629 259.000000	20.109629 614.000000	20.109629 237.000000
20.130186 601.000000	20.130186 283.000000	20.130186 639.000000	20.130186 265.000000	20.130186 278.000000	20.130186 257.000000	20.130186 639.000000	20.130186 279.000000
20.150743 634.000000	20.150743 279.000000	20.150743 595.000000	20.150743 270.000000	20.150743 289.000000	20.150743 275.000000	20.150743 624.000000	20.150743 299.000000
20.171300 629.000000	20.171300 244.000000	20.171300 680.000000	20.171300 272.000000	20.171300 285.000000	20.171300 280.000000	20.171300 605.000000	20.171300 305.000000
20.191858 664.000000	20.191858 276.000000	20.191858 612.000000	20.191858 271.000000	20.191858 293.000000	20.191858 300.000000	20.191858 639.000000	20.191858 260.000000
20.212415 639.000000	20.212415 264.000000	20.212415 581.000000	20.212415 241.000000	20.212415 278.000000	20.212415 270.000000	20.212415 618.000000	20.212415 279.000000
20.232972 602.000000	20.232972 275.000000	20.232972 595.000000	20.232972 281.000000	20.232972 291.000000	20.232972 282.000000	20.232972 668.000000	20.232972 288.000000
20.253529 644.000000	20.253529 248.000000	20.253529 599.000000	20.253529 243.000000	20.253529 281.000000	20.253529 289.000000	20.253529 592.000000	20.253529 296.000000
20.274086 589.000000	20.274086 224.000000	20.274086 638.000000	20.274086 294.000000	20.274086 246.000000	20.274086 258.000000	20.274086 649.000000	20.274086 267.000000
20.294644 608.000000	20.294644 244.000000	20.294644 587.000000	20.294644 264.000000	20.294644 272.000000	20.294644 281.000000	20.294644 613.000000	20.294644 283.000000
20.315201 635.000000	20.315201 272.000000	20.315201 605.000000	20.315201 249.000000	20.315201 276.000000	20.315201 281.000000	20.315201 641.000000	20.315201 297.000000
20.335758 649.000000	20.335758 298.000000	20.335758 626.000000	20.335758 267.000000	20.335758 306.000000	20.335758 249.000000	20.335758 598.000000	20.335758 295.000000
20.356315 624.000000	20.356315 278.000000	20.356315 587.000000	20.356315 275.000000	20.356315 271.000000	20.356315 243.000000	20.356315 628.000000	20.356315 274.000000
20.376872 606.000000	20.376872 278.000000	20.376872 652.000000	20.376872 290.000000	20.376872 273.000000	20.376872 286.000000	20.376872 645.000000	20.376872 279.000000
20.397429 629.000000	20.397429 292.000000	20.397429 587.000000	20.397429 255.000000	20.397429 306.000000	20.397429 292.000000	20.397429 626.000000	20.397429 300.000000
20.417987 623.000000	20.417987 241.000000	20.417987 639.000000	20.417987 261.000000	20.417987 272.000000	20.417987 275.000000	20.417987 644.000000	20.417987 306.000000
20.438544 609.000000	20.438544 254.000000	20.438544 596.000000	20.438544 309.000000	20.438544 287.000000	20.438544 261.000000	20.438544 611.000000	20.438544 287.000000
20.459101 659.000000	20.459101 258.000000	20.459101 621.000000	20.459101 263.000000	20.459101 287.000000	20.459101 272.000000	20.459101 658.000000	20.459101 282.000000
20.479658 599.000000	20.479658 265.000000	20.479658 598.000000	20.479658 291.000000	20.479658 259.000000	20.479658 294.000000	20.479658 622.000000	20.479658 319.000000
20.500215 658.000000	20.500215 262.000000	20.500215 643.000000	20.500215 266.000000	20.500215 288.000000	20.500215 280.000000	20.500215 678.000000	20.500215 286.000000
20.520773 633.000000	20.520773 256.000000	20.520773 648.000000	20.520773 280.000000	20.520773 272.000000	20.520773 292.000000	20.520773 622.000000	20.520773 328.000000
20.541330 604.000000	20.541330 300.000000	20.541330 618.000000	20.541330 305.000000	20.541330 271.000000	20.541330 271.000000	20.541330 635.000000	20.541330 262.000000
20.561887 644.000000	20.561887 232.000000	20.561887 625.000000	20.561887 287.000000	20.561887 272.000000	20.561887 296.000000	20.561887 630.000000	20.561887 268.000000
20.582444 640.000000	20.582444 249.000000	20.582444 610.000000	20.582444 283.000000	20.582444 291.000000	20.582444 306.000000	20.582444 627.000000	20.582444 318.000000
20.603001 651.000000	20.603001 293.000000	20.603001 651.000000	20.603001 289.000000	20.603001 287.000000	20.603001 274.000000	20.603001 622.000000	20.603001 294.000000
20.623558 646.000000	20.623558 262.000000	20.623558 644.000000	20.623558 305.000000	20.623558 306.000000	20.623558 278.000000	20.623558 655.000000	20.623558 310.000000
20.644116 660.000000	20.644116 269.000000	20.644116 607.000000	20.644116 311.000000	20.644116 293.000000	20.644116 302.000000	20.644116 649.000000	20.644116 307.000000
20.664673 739.000000	20.664673 290.000000	20.664673 641.000000	20.664673 307.000000	20.664673 267.000000	20.664673 285.000000	20.664673 694.000000	20.664673 324.000000
20.685230 715.000000	20.685230 280.000000	20.685230 679.000000	20.685230 281.000000	20.685230 327.000000	20.685230 345.000000	20.685230 687.000000	20.685230 333.000000
20.705787 769.000000	20.705787 338.000000	20.705787 720.000000	20.705787 323.000000	20.705787 340.000000	20.705787 289.000000	20.705787 749.000000	20.705787 319.000000
20.726344 848.000000	20.726344 318.000000	20.726344 771.000000	20.726344 304.000000	20.726344 333.000000	20.726344 340.000000	20.726344 765.000000	20.726344 359.000000
20.746902 884.000000	20.746902 350.000000	20.746902 847.000000	20.746902 323.000000	20.746902 339.000000	20.746902 400.000000	20.746902 839.000000	20.746902 337.000000
20.767459 1153.000000	20.767459 453.000000	20.767459 1117.000000	20.767459 337.000000	20.767459 392.000000	20.767459 410.000000	20.767459 914.000000	20.767459 422.000000
20.788016 1676.000000	20.788016 544.000000	20.788016 1376.000000	20.788016 380.000000	20.788016 475.000000	20.788016 545.000000	20.788016 1301.000000	20.788016 538.000000
20.808573 2715.000000	20.808573 755.000000	20.808573 1908.000000	20.808573 526.000000	20.808573 623.000000	20.808573 876.000000	20.808573 2017.000000	20.808573 803.000000
20.829130 4360.000000	20.829130 1297.000000	20.829130 3076.000000	20.829130 843.000000	20.829130 1090.000000	20.829130 1150.000000	20.829130 2663.000000	20.829130 1596.000000
20.849687 3802.000000	20.849687 2412.000000	20.849687 3871.000000	20.849687 1336.000000	20.849687 1781.000000	20.849687 1763.000000	20.849687 3521.000000	20.849687 2691.000000
20.870245 2754.000000	20.870245 2898.000000	20.870245 3305.000000	20.870245 1707.000000	20.870245 2442.000000	20.870245 2151.000000	20.870245 3006.000000	20.870245 3317.000000
20.890802 2539.000000	20.890802 2260.000000	20.890802 2580.000000	20.890802 1433.000000	20.890802 1756.000000	20.890802 1544.000000	20.890802 2294.000000	20.890802 3059.000000
20.911359 1500.000000	20.911359 1764.000000	20.911359 2147.000000	20.911359 1098.000000	20.911359 1493.000000	20.911359 1335.000000	20.911359 1891.000000	20.911359 2182.000000
20.931916 929.000000	20.931916 1380.000000	20.931916 1410.000000	20.931916 961.000000	20.931916 1225.000000	20.931916 1062.000000	20.931916 1212.000000	20.931916 1771.000000
20.952473 789.000000	20.952473 723.000000	20.952473 927.000000	20.952473 604.000000	20.952473 649.000000	20.952473 614.000000	20.952473 819.000000	20.952473 984.000000
20.973031 787.000000	20.973031 419.000000	20.973031 776.000000	20.973031 388.000000	20.973031 427.000000	20.973031 460.000000	20.973031 735.000000	20.973031 530.000000
20.993588 768.000000	20.993588 349.000000	20.993588 719.000000	20.993588 360.000000	20.993588 369.000000	20.993588 427.000000	20.993588 711.000000	20.993588 428.000000
21.014145 687.000000	21.014145 344.000000	21.014145 671.000000	21.014145 344.000000	21.014145 353.000000	21.014145 377.000000	21.014145 732.000000	21.014145 436.000000
21.034702 642.000000	21.034702 296.000000	21.034702 670.000000	21.034702 335.000000	21.034702 370.000000	21.034702 410.000000	21.034702 686.000000	21.034702 469.000000
21.055259 666.000000	21.055259 342.000000	21.055259 691.000000	21.055259 288.000000	21.055259 339.000000	21.055259 389.000000	21.055259 733.000000	21.055259 417.000000
21.075816 655.000000	21.075816 320.000000	21.075816 655.000000	21.075816 321.000000	21.075816 326.000000	21.075816 389.000000	21.075816 680.000000	21.075816 436.000000
21.096374 691.000000	21.096374 289.000000	21.096374 691.000000	21.096374 328.000000	21.096374 317.000000	21.096374 353.000000	21.096374 667.000000	21.096374 415.000000
21.116931 630.000000	21.116931 280.000000	21.116931 684.000000	21.116931 304.000000	21.116931 301.000000	21.116931 372.000000	21.116931 656.000000	21.116931 343.000000
21.137488 640.000000	21.137488 258.000000	21.137488 647.000000	21.137488 312.000000	21.137488 322.000000	21.137488 324.000000	21.137488 711.000000	21.137488 376.000000
21.158045 626.000000	21.158045 258.000000	21.158045 649.000000	21.158045 292.000000	21.158045 311.000000	21.158045 322.000000	21.158045 656.000000	21.158045 339.000000
21.178602 603.000000	21.178602 276.000000	21.178602 648.000000	21.178602 298.000000	21.178602 294.000000	21.178602 316.000000	21.178602 626.000000	21.178602 289.000000
21.199160 634.000000	21.199160 243.000000	21.199160 636.000000	21.199160 270.000000	21.199160 288.000000	21.199160 313.000000	21.199160 668.000000	21.199160 319.000000
21.219717 655.000000	21.219717 266.000000	21.219717 622.000000	21.219717 274.000000	21.219717 296.000000	21.219717 304.000000	21.219717 695.000000	21.219717 314.000000
21.240274 655.000000	21.240274 256.000000	21.240274 629.000000	21.240274 283.000000	21.240274 271.000000	21.240274 308.000000	21.240274 646.000000	21.240274 311.000000
21.260831 628.000000	21.260831 255.000000	21.260831 654.000000	21.260831 279.000000	21.260831 309.000000	21.260831 302.000000	21.260831 636.000000	21.260831 322.000000
21.281388 630.000000	21.281388 257.000000	21.281388 594.000000	21.281388 279.000000	21.281388 302.000000	21.281388 282.000000	21.281388 665.000000	21.281388 295.000000
21.301945 644.000000	21.301945 256.000000	21.301945 626.000000	21.301945 277.000000	21.301945 272.000000	21.301945 301.000000	21.301945 679.000000	21.301945 262.000000
21.322503 624.000000	21.322503 275.000000	21.322503 654.000000	21.322503 291.000000	21.322503 323.000000	21.322503 281.000000	21.322503 595.000000	21.322503 272.000000
21.343060 654.000000	21.343060 240.000000	21.343060 633.000000	21.343060 265.000000	21.343060 280.000000	21.343060 304.000000	21.343060 619.000000	21.343060 276.000000
21.363617 630.000000	21.363617 247.000000	21.363617 592.000000	21.363617 300.000000	21.363617 284.000000	21.363617 277.000000	21.363617 644.000000	21.363617 298.000000
21.384174 692.000000	21.384174 253.000000	21.384174 668.000000	21.384174 251.000000	21.384174 281.000000	21.384174 265.000000	21.384174 676.000000	21.384174 307.000000
21.404731 693.000000	21.404731 272.000000	21.404731 632.000000	21.404731 268.000000	21.404731 286.000000	21.404731 292.000000	21.404731 656.000000	21.404731 292.000000
21.425289 625.000000	21.425289 252.000000	21.425289 641.000000	21.425289 322.000000	21.425289 293.000000	21.425289 294.000000	21.425289 697.000000	21.425289 298.000000
21.445846 632.000000	21.445846 276.000000	21.445846 629.000000	21.445846 272.000000	21.445846 274.000000	21.445846 297.000000	21.445846 659.000000	21.445846 300.000000
21.466403 629.000000	21.466403 293.000000	21.466403 627.000000	21.466403 290.000000	21.466403 331.000000	21.466403 306.000000	21.466403 647.000000	21.466403 298.000000
21.486960 629.000000	21.486960 272.000000	21.486960 622.000000	21.486960 264.000000	21.486960 280.000000	21.486960 281.000000	21.486960 696.000000	21.486960 283.000000
21.507517 609.000000	21.507517 295.000000	21.507517 606.000000	21.507517 267.000000	21.507517 306.000000	21.507517 306.000000	21.507517 648.000000	21.507517 301.000000
21.528074 672.000000	21.528074 247.000000	21.528074 626.000000	21.528074 274.000000	21.528074 289.000000	21.528074 290.000000	21.528074 638.000000	21.528074 298.000000
21.548632 673.000000	21.548632 291.000000	21.548632 602.000000	21.548632 266.000000	21.548632 278.000000	21.548632 306.000000	21.548632 687.000000	21.548632 296.000000
21.569189 587.000000	21.569189 292.000000	21.569189 640.000000	21.569189 316.000000	21.569189 261.000000	21.569189 293.000000	21.569189 633.000000	21.569189 293.000000
21.589746 635.000000	21.589746 266.000000	21.589746 649.000000	21.589746 278.000000	21.589746 275.000000	21.589746 280.000000	21.589746 680.000000	21.589746 312.000000
21.610303 648.000000	21.610303 259.000000	21.610303 670.000000	21.610303 259.000000	21.610303 311.000000	21.610303 301.000000	21.610303 675.000000	21.610303 277.000000
21.630860 661.000000	21.630860 277.000000	21.630860 626.000000	21.630860 283.000000	21.630860 300.000000	21.630860 326.000000	21.630860 641.000000	21.630860 253.000000
21.651418 686.000000	21.651418 302.000000	21.651418 672.000000	21.651418 264.000000	21.651418 299.000000	21.651418 275.000000	21.651418 695.000000	21.651418 282.000000
21.671975 654.000000	21.671975 286.000000	21.671975 625.000000	21.671975 312.000000	21.671975 296.000000	21.671975 300.000000	21.671975 671.000000	21.671975 290.000000
21.692532 642.000000	21.692532 271.000000	21.692532 648.000000	21.692532 296.000000	21.692532 287.000000	21.692532 312.000000	21.692532 654.000000	21.692532 288.000000
21.713089 677.000000	21.713089 314.000000	21.713089 623.000000	21.713089 291.000000	21.713089 283.000000	21.713089 309.000000	21.713089 669.000000	21.713089 251.000000
21.733646 653.000000	21.733646 281.000000	21.733646 618.000000	21.733646 286.000000	21.733646 271.000000	21.733646 285.000000	21.733646 630.000000	21.733646 302.000000
21.754203 642.000000	21.754203 263.000000	21.754203 639.000000	21.754203 311.000000	21.754203 286.000000	21.754203 291.000000	21.754203 674.000000	21.754203 320.000000
21.774761 655.000000	21.774761 275.000000	21.774761 655.000000	21.774761 290.000000	21.774761 306.000000	21.774761 285.000000	21.774761 669.000000	21.774761 282.000000
21.795318 654.000000	21.795318 292.000000	21.795318 662.000000	21.795318 270.000000	21.795318 282.000000	21.795318 284.000000	21.795318 678.000000	21.795318 304.000000
21.815875 666.000000	21.815875 261.000000	21.815875 680.000000	21.815875 266.000000	21.815875 282.000000	21.815875 289.000000	21.815875 675.000000	21.815875 312.000000
21.836432 613.000000	21.836432 286.000000	21.836432 665.000000	21.836432 264.000000	21.836432 300.000000	21.836432 263.000000	21.836432 663.000000	21.836432 293.000000
21.856989 649.000000	21.856989 288.000000	21.856989 646.000000	21.856989 323.000000	21.856989 293.000000	21.856989 282.000000	21.856989 669.000000	21.856989 265.000000
21.877547 653.000000	21.877547 258.000000	21.877547 633.000000	21.877547 255.000000	21.877547 276.000000	21.877547 276.000000	21.877547 644.000000	21.877547 277.000000
21.898104 639.000000	21.898104 277.000000	21.898104 636.000000	21.898104 262.000000	21.898104 285.000000	21.898104 309.000000	21.898104 650.000000	21.898104 289.000000
21.918661 717.000000	21.918661 251.000000	21.918661 654.000000	21.918661 262.000000	21.918661 261.000000	21.918661 312.000000	21.918661 623.000000	21.918661 307.000000
21.939218 662.000000	21.939218 274.000000	21.939218 634.000000	21.939218 316.000000	21.939218 295.000000	21.939218 292.000000	21.939218 661.000000	21.939218 292.000000
21.959775 648.000000	21.959775 280.000000	21.959775 654.000000	21.959775 303.000000	21.959775 261.000000	21.959775 326.000000	21.959775 634.000000	21.959775 323.000000
21.980332 695.000000	21.980332 278.000000	21.980332 715.000000	21.980332 297.000000	21.980332 281.000000	21.980332 284.000000	21.980332 648.000000	21.980332 289.000000
22.000890 698.000000	22.000890 259.000000	22.000890 668.000000	22.000890 296.000000	22.000890 278.000000	22.000890 305.000000	22.000890 639.000000	22.000890 301.000000
22.021447 665.000000	22.021447 293.000000	22.021447 718.000000	22.021447 288.000000	22.021447 301.000000	22.021447 320.000000	22.021447 618.000000	22.021447 306.000000
22.042004 706.000000	22.042004 274.000000	22.042004 636.000000	22.042004 270.000000	22.042004 307.000000	22.042004 293.000000	22.042004 669.000000	22.042004 315.000000
22.062561 679.000000	22.062561 276.000000	22.062561 687.000000	22.062561 295.000000	22.062561 318.000000	22.062561 307.000000	22.062561 697.000000	22.062561 301.000000
22.083118 681.000000	22.083118 292.000000	22.083118 662.000000	22.083118 300.000000	22.083118 321.000000	22.083118 314.000000	22.083118 662.000000	22.083118 308.000000
22.103676 683.000000	22.103676 294.000000	22.103676 600.000000	22.103676 281.000000	22.103676 332.000000	22.103676 307.000000	22.103676 655.000000	22.103676 297.000000
22.124233 613.000000	22.124233 256.000000	22.124233 644.000000	22.124233 273.000000	22.124233 271.000000	22.124233 294.000000	22.124233 657.000000	22.124233 306.000000
22.144790 734.000000	22.144790 303.000000	22.144790 630.000000	22.144790 272.000000	22.144790 298.000000	22.144790 300.000000	22.144790 710.000000	22.144790 304.000000
22.165347 659.000000	22.165347 302.000000	22.165347 620.000000	22.165347 294.000000	22.165347 312.000000	22.165347 281.000000	22.165347 682.000000	22.165347 286.000000
22.185904 650.000000	22.185904 255.000000	22.185904 645.000000	22.185904 295.000000	22.185904 309.000000	22.185904 308.000000	22.185904 721.000000	22.185904 307.000000
22.206461 644.000000	22.206461 260.000000	22.206461 631.000000	22.206461 293.000000	22.206461 277.000000	22.206461 254.000000	22.206461 695.000000	22.206461 304.000000
22.227019 648.000000	22.227019 291.000000	22.227019 702.000000	22.227019 300.000000	22.227019 307.000000	22.227019 287.000000	22.227019 701.000000	22.227019 316.000000
22.247576 638.000000	22.247576 264.000000	22.247576 630.000000	22.247576 280.000000	22.247576 288.000000	22.247576 297.000000	22.247576 633.000000	22.247576 310.000000
22.268133 663.000000	22.268133 283.000000	22.268133 742.000000	22.268133 279.000000	22.268133 278.000000	22.268133 268.000000	22.268133 681.000000	22.268133 291.000000
22.288690 661.000000	22.288690 284.000000	22.288690 659.000000	22.288690 261.000000	22.288690 279.000000	22.288690 302.000000	22.288690 670.000000	22.288690 292.000000
22.309247 692.000000	22.309247 272.000000	22.309247 641.000000	22.309247 286.000000	22.309247 277.000000	22.309247 293.000000	22.309247 716.000000	22.309247 264.000000
22.329805 655.000000	22.329805 260.000000	22.329805 627.000000	22.329805 294.000000	22.329805 299.000000	22.329805 304.000000	22.329805 698.000000	22.329805 307.000000
22.350362 644.000000	22.350362 259.000000	22.350362 622.000000	22.350362 280.000000	22.350362 296.000000	22.350362 286.000000	22.350362 645.000000	22.350362 308.000000
22.370919 726.000000	22.370919 306.000000	22.370919 636.000000	22.370919 302.000000	22.370919 289.000000	22.370919 274.000000	22.370919 692.000000	22.370919 295.000000
22.391476 673.000000	22.391476 297.000000	22.391476 640.000000	22.391476 282.000000	22.391476 302.000000	22.391476 314.000000	22.391476 691.000000	22.391476 280.000000
22.412033 677.000000	22.412033 285.000000	22.412033 651.000000	22.412033 276.000000	22.412033 345.000000	22.412033 308.000000	22.412033 672.000000	22.412033 320.000000
22.432590 708.000000	22.432590 278.000000	22.432590 684.000000	22.432590 278.000000	22.432590 301.000000	22.432590 306.000000	22.432590 695.000000	22.432590 314.000000
22.453148 689.000000	22.453148 316.000000	22.453148 670.000000	22.453148 314.000000	22.453148 313.000000	22.453148 310.000000	22.453148 695.000000	22.453148 298.000000
22.473705 696.000000	22.473705 285.000000	22.473705 629.000000	22.473705 306.000000	22.473705 311.000000	22.473705 279.000000	22.473705 702.000000	22.473705 333.000000
22.494262 667.000000	22.494262 314.000000	22.494262 720.000000	22.494262 300.000000	22.494262 328.000000	22.494262 272.000000	22.494262 645.000000	22.494262 312.000000
22.514819 684.000000	22.514819 259.000000	22.514819 700.000000	22.514819 306.000000	22.514819 302.000000	22.514819 345.000000	22.514819 716.000000	22.514819 317.000000
22.535376 663.000000	22.535376 309.000000	22.535376 678.000000	22.535376 295.000000	22.535376 307.000000	22.535376 305.000000	22.535376 711.000000	22.535376 288.000000
22.555934 711.000000	22.555934 312.000000	22.555934 668.000000	22.555934 287.000000	22.555934 348.000000	22.555934 311.000000	22.555934 665.000000	22.555934 333.000000
22.576491 696.000000	22.576491 318.000000	22.576491 691.000000	22.576491 322.000000	22.576491 298.000000	22.576491 335.000000	22.576491 714.000000	22.576491 332.000000
22.597048 657.000000	22.597048 299.000000	22.597048 704.000000	22.597048 297.000000	22.597048 314.000000	22.597048 310.000000	22.597048 729.000000	22.597048 291.000000
22.617605 698.000000	22.617605 327.000000	22.617605 716.000000	22.617605 296.000000	22.617605 285.000000	22.617605 315.000000	22.617605 700.000000	22.617605 300.000000
22.638162 695.000000	22.638162 311.000000	22.638162 588.000000	22.638162 294.000000	22.638162 318.000000	22.638162 299.000000	22.638162 660.000000	22.638162 294.000000
22.658719 695.000000	22.658719 286.000000	22.658719 709.000000	22.658719 305.000000	22.658719 314.000000	22.658719 324.000000	22.658719 717.000000	22.658719 276.000000
22.679277 697.000000	22.679277 250.000000	22.679277 725.000000	22.679277 310.000000	22.679277 321.000000	22.679277 295.000000	22.679277 706.000000	22.679277 283.000000
22.699834 652.000000	22.699834 294.000000	22.699834 682.000000	22.699834 276.000000	22.699834 279.000000	22.699834 299.000000	22.699834 729.000000	22.699834 286.000000
22.720391 679.000000	22.720391 309.000000	22.720391 686.000000	22.720391 290.000000	22.720391 313.000000	22.720391 304.000000	22.720391 713.000000	22.720391 283.000000
22.740948 699.000000	22.740948 314.000000	22.740948 708.000000	22.740948 293.000000	22.740948 340.000000	22.740948 314.000000	22.740948 722.000000	22.740948 334.000000
22.761505 713.000000	22.761505 284.000000	22.761505 718.000000	22.761505 322.000000	22.761505 312.000000	22.761505 326.000000	22.761505 687.000000	22.761505 322.000000
22.782063 711.000000	22.782063 316.000000	22.782063 735.000000	22.782063 348.000000	22.782063 305.000000	22.782063 333.000000	22.782063 722.000000	22.782063 333.000000
22.802620 741.000000	22.802620 301.000000	22.802620 707.000000	22.802620 315.000000	22.802620 301.000000	22.802620 313.000000	22.802620 708.000000	22.802620 301.000000
22.823177 732.000000	22.823177 295.000000	22.823177 696.000000	22.823177 292.000000	22.823177 334.000000	22.823177 305.000000	22.823177 744.000000	22.823177 325.000000
22.843734 744.000000	22.843734 343.000000	22.843734 683.000000	22.843734 311.000000	22.843734 327.000000	22.843734 315.000000	22.843734 705.000000	22.843734 356.000000
22.864291 724.000000	22.864291 303.000000	22.864291 710.000000	22.864291 282.000000	22.864291 311.000000	22.864291 323.000000	22.864291 723.000000	22.864291 333.000000
22.884848 735.000000	22.884848 318.000000	22.884848 721.000000	22.884848 332.000000	22.884848 315.000000	22.884848 339.000000	22.884848 716.000000	22.884848 311.000000
22.905406 761.000000	22.905406 303.000000	22.905406 769.000000	22.905406 323.000000	22.905406 341.000000	22.905406 323.000000	22.905406 729.000000	22.905406 328.000000
22.925963 744.000000	22.925963 312.000000	22.925963 713.000000	22.925963 346.000000	22.925963 333.000000	22.925963 328.000000	22.925963 691.000000	22.925963 333.000000
22.946520 736.000000	22.946520 312.000000	22.946520 722.000000	22.946520 318.000000	22.946520 311.000000	22.946520 306.000000	22.946520 732.000000	22.946520 308.000000
22.967077 724.000000	22.967077 327.000000	22.967077 705.000000	22.967077 325.000000	22.967077 359.000000	22.967077 332.000000	22.967077 729.000000	22.967077 356.000000
22.987634 732.000000	22.987634 324.000000	22.987634 719.000000	22.987634 308.000000	22.987634 342.000000	22.987634 377.000000	22.987634 759.000000	22.987634 361.000000
23.008192 746.000000	23.008192 300.000000	23.008192 726.000000	23.008192 367.000000	23.008192 318.000000	23.008192 331.000000	23.008192 780.000000	23.008192 336.000000
23.028749 757.000000	23.028749 318.000000	23.028749 753.000000	23.028749 339.000000	23.028749 360.000000	23.028749 334.000000	23.028749 742.000000	23.028749 324.000000
23.049306 759.000000	23.049306 332.000000	23.049306 780.000000	23.049306 309.000000	23.049306 345.000000	23.049306 384.000000	23.049306 744.000000	23.049306 331.000000
23.069863 775.000000	23.069863 341.000000	23.069863 762.000000	23.069863 355.000000	23.069863 324.000000	23.069863 364.000000	23.069863 766.000000	23.069863 393.000000
23.090420 785.000000	23.090420 356.000000	23.090420 736.000000	23.090420 360.000000	23.090420 345.000000	23.090420 317.000000	23.090420 798.000000	23.090420 363.000000
23.110977 789.000000	23.110977 359.000000	23.110977 766.000000	23.110977 320.000000	23.110977 336.000000	23.110977 336.000000	23.110977 761.000000	23.110977 377.000000
23.131535 786.000000	23.131535 327.000000	23.131535 740.000000	23.131535 335.000000	23.131535 365.000000	23.131535 350.000000	23.131535 700.000000	23.131535 339.000000
23.152092 743.000000	23.152092 332.000000	23.152092 758.000000	23.152092 353.000000	23.152092 385.000000	23.152092 353.000000	23.152092 775.000000	23.152092 364.000000
23.172649 725.000000	23.172649 329.000000	23.172649 763.000000	23.172649 345.000000	23.172649 357.000000	23.172649 354.000000	23.172649 789.000000	23.172649 376.000000
23.193206 773.000000	23.193206 328.000000	23.193206 791.000000	23.193206 346.000000	23.193206 370.000000	23.193206 356.000000	23.193206 772.000000	23.193206 380.000000
23.213763 741.000000	23.213763 347.000000	23.213763 732.000000	23.213763 361.000000	23.213763 374.000000	23.213763 340.000000	23.213763 782.000000	23.213763 383.000000
23.234321 781.000000	23.234321 348.000000	23.234321 815.000000	23.234321 365.000000	23.234321 397.000000	23.234321 346.000000	23.234321 747.000000	23.234321 385.000000
23.254878 737.000000	23.254878 338.000000	23.254878 707.000000	23.254878 361.000000	23.254878 371.000000	23.254878 364.000000	23.254878 751.000000	23.254878 378.000000
23.275435 719.000000	23.275435 351.000000	23.275435 788.000000	23.275435 358.000000	23.275435 410.000000	23.275435 369.000000	23.275435 753.000000	23.275435 356.000000
23.295992 789.000000	23.295992 332.000000	23.295992 761.000000	23.295992 360.000000	23.295992 349.000000	23.295992 324.000000	23.295992 812.000000	23.295992 357.000000
23.316549 762.000000	23.316549 327.000000	23.316549 767.000000	23.316549 379.000000	23.316549 342.000000	23.316549 388.000000	23.316549 807.000000	23.316549 390.000000
23.337106 782.000000	23.337106 357.000000	23.337106 747.000000	23.337106 384.000000	23.337106 400.000000	23.337106 377.000000	23.337106 766.000000	23.337106 358.000000
23.357664 752.000000	23.357664 315.000000	23.357664 734.000000	23.357664 357.000000	23.357664 321.000000	23.357664 376.000000	23.357664 792.000000	23.357664 352.000000
23.378221 783.000000	23.378221 326.000000	23.378221 808.000000	23.378221 401.000000	23.378221 337.000000	23.378221 323.000000	23.378221 763.000000	23.378221 364.000000
23.398778 768.000000	23.398778 305.000000	23.398778 750.000000	23.398778 336.000000	23.398778 376.000000	23.398778 389.000000	23.398778 750.000000	23.398778 381.000000
23.419335 779.000000	23.419335 341.000000	23.419335 772.000000	23.419335 355.000000	23.419335 380.000000	23.419335 340.000000	23.419335 785.000000	23.419335 386.000000
23.439892 741.000000	23.439892 360.000000	23.439892 804.000000	23.439892 359.000000	23.439892 377.000000	23.439892 356.000000	23.439892 671.000000	23.439892 353.000000
23.460450 742.000000	23.460450 330.000000	23.460450 735.000000	23.460450 342.000000	23.460450 372.000000	23.460450 350.000000	23.460450 745.000000	23.460450 326.000000
23.481007 777.000000	23.481007 323.000000	23.481007 802.000000	23.481007 305.000000	23.481007 338.000000	23.481007 343.000000	23.481007 780.000000	23.481007 379.000000
23.501564 768.000000	23.501564 321.000000	23.501564 771.000000	23.501564 349.000000	23.501564 370.000000	23.501564 366.000000	23.501564 757.000000	23.501564 403.000000
23.522121 768.000000	23.522121 318.000000	23.522121 803.000000	23.522121 329.000000	23.522121 322.000000	23.522121 371.000000	23.522121 752.000000	23.522121 405.000000
23.542678 775.000000	23.542678 330.000000	23.542678 782.000000	23.542678 373.000000	23.542678 386.000000	23.542678 412.000000	23.542678 810.000000	23.542678 409.000000
23.563235 751.000000	23.563235 362.000000	23.563235 780.000000	23.563235 339.000000	23.563235 347.000000	23.563235 334.000000	23.563235 772.000000	23.563235 393.000000
23.583793 753.000000	23.583793 369.000000	23.583793 751.000000	23.583793 334.000000	23.583793 373.000000	23.583793 362.000000	23.583793 776.000000	23.583793 342.000000
23.604350 746.000000	23.604350 332.000000	23.604350 773.000000	23.604350 310.000000	23.604350 336.000000	23.604350 343.000000	23.604350 792.000000	23.604350 377.000000
23.624907 716.000000	23.624907 356.000000	23.624907 707.000000	23.624907 328.000000	23.624907 361.000000	23.624907 376.000000	23.624907 754.000000	23.624907 349.000000
23.645464 760.000000	23.645464 356.000000	23.645464 767.000000	23.645464 344.000000	23.645464 414.000000	23.645464 330.000000	23.645464 746.000000	23.645464 387.000000
23.666021 784.000000	23.666021 331.000000	23.666021 740.000000	23.666021 328.000000	23.666021 369.000000	23.666021 320.000000	23.666021 685.000000	23.666021 332.000000
23.686579 761.000000	23.686579 341.000000	23.686579 760.000000	23.686579 308.000000	23.686579 368.000000	23.686579 324.000000	23.686579 763.000000	23.686579 360.000000
23.707136 743.000000	23.707136 329.000000	23.707136 720.000000	23.707136 354.000000	23.707136 351.000000	23.707136 354.000000	23.707136 728.000000	23.707136 359.000000
23.727693 775.000000	23.727693 330.000000	23.727693 735.000000	23.727693 322.000000	23.727693 368.000000	23.727693 327.000000	23.727693 746.000000	23.727693 386.000000
23.748250 703.000000	23.748250 310.000000	23.748250 685.000000	23.748250 326.000000	23.748250 343.000000	23.748250 351.000000	23.748250 788.000000	23.748250 336.000000
23.768807 719.000000	23.768807 283.000000	23.768807 715.000000	23.768807 334.000000	23.768807 371.000000	23.768807 331.000000	23.768807 732.000000	23.768807 322.000000
23.789364 692.000000	23.789364 342.000000	23.789364 744.000000	23.789364 314.000000	23.789364 328.000000	23.789364 331.000000	23.789364 807.000000	23.789364 328.000000
23.809922 728.000000	23.809922 317.000000	23.809922 717.000000	23.809922 341.000000	23.809922 336.000000	23.809922 316.000000	23.809922 758.000000	23.809922 348.000000
23.830479 705.000000	23.830479 295.000000	23.830479 731.000000	23.830479 334.000000	23.830479 363.000000	23.830479 341.000000	23.830479 759.000000	23.830479 329.000000
23.851036 763.000000	23.851036 317.000000	23.851036 757.000000	23.851036 325.000000	23.851036 341.000000	23.851036 356.000000	23.851036 802.000000	23.851036 349.000000
23.871593 738.000000	23.871593 309.000000	23.871593 705.000000	23.871593 340.000000	23.871593 345.000000	23.871593 346.000000	23.871593 720.000000	23.871593 344.000000
23.892150 706.000000	23.892150 311.000000	23.892150 708.000000	23.892150 335.000000	23.892150 356.000000	23.892150 309.000000	23.892150 784.000000	23.892150 366.000000
23.912708 757.000000	23.912708 314.000000	23.912708 763.000000	23.912708 303.000000	23.912708 349.000000	23.912708 299.000000	23.912708 761.000000	23.912708 370.000000
23.933265 717.000000	23.933265 312.000000	23.933265 745.000000	23.933265 314.000000	23.933265 348.000000	23.933265 320.000000	23.933265 803.000000	23.933265 336.000000
23.953822 773.000000	23.953822 336.000000	23.953822 735.000000	23.953822 345.000000	23.953822 334.000000	23.953822 365.000000	23.953822 741.000000	23.953822 326.000000
23.974379 740.000000	23.974379 318.000000	23.974379 754.000000	23.974379 343.000000	23.974379 359.000000	23.974379 393.000000	23.974379 750.000000	23.974379 369.000000
23.994936 790.000000	23.994936 334.000000	23.994936 767.000000	23.994936 340.000000	23.994936 297.000000	23.994936 349.000000	23.994936 853.000000	23.994936 343.000000
24.015493 812.000000	24.015493 328.000000	24.015493 809.000000	24.015493 358.000000	24.015493 377.000000	24.015493 411.000000	24.015493 790.000000	24.015493 332.000000
24.036051 752.000000	24.036051 376.000000	24.036051 842.000000	24.036051 371.000000	24.036051 366.000000	24.036051 387.000000	24.036051 841.000000	24.036051 403.000000
24.056608 738.000000	24.056608 317.000000	24.056608 734.000000	24.056608 346.000000	24.056608 352.000000	24.056608 366.000000	24.056608 768.000000	24.056608 388.000000
24.077165 726.000000	24.077165 337.000000	24.077165 706.000000	24.077165 291.000000	24.077165 320.000000	24.077165 370.000000	24.077165 806.000000	24.077165 346.000000
24.097722 761.000000	24.097722 317.000000	24.097722 747.000000	24.097722 342.000000	24.097722 362.000000	24.097722 350.000000	24.097722 785.000000	24.097722 346.000000
24.118279 746.000000	24.118279 327.000000	24.118279 731.000000	24.118279 337.000000	24.118279 370.000000	24.118279 340.000000	24.118279 749.000000	24.118279 361.000000
24.138837 716.000000	24.138837 333.000000	24.138837 741.000000	24.138837 329.000000	24.138837 345.000000	24.138837 356.000000	24.138837 760.000000	24.138837 355.000000
24.159394 726.000000	24.159394 317.000000	24.159394 703.000000	24.159394 334.000000	24.159394 369.000000	24.159394 334.000000	24.159394 729.000000	24.159394 361.000000
24.179951 733.000000	24.179951 295.000000	24.179951 713.000000	24.179951 312.000000	24.179951 352.000000	24.179951 341.000000	24.179951 817.000000	24.179951 331.000000
24.200508 708.000000	24.200508 312.000000	24.200508 672.000000	24.200508 325.000000	24.200508 361.000000	24.200508 340.000000	24.200508 778.000000	24.200508 385.000000
24.221065 684.000000	24.221065 306.000000	24.221065 731.000000	24.221065 344.000000	24.221065 330.000000	24.221065 341.000000	24.221065 720.000000	24.221065 321.000000
24.241622 804.000000	24.241622 315.000000	24.241622 738.000000	24.241622 331.000000	24.241622 351.000000	24.241622 333.000000	24.241622 760.000000	24.241622 336.000000
24.262180 773.000000	24.262180 359.000000	24.262180 675.000000	24.262180 326.000000	24.262180 348.000000	24.262180 335.000000	24.262180 798.000000	24.262180 375.000000
24.282737 761.000000	24.282737 344.000000	24.282737 751.000000	24.282737 303.000000	24.282737 345.000000	24.282737 328.000000	24.282737 758.000000	24.282737 348.000000
24.303294 749.000000	24.303294 326.000000	24.303294 738.000000	24.303294 370.000000	24.303294 333.000000	24.303294 359.000000	24.303294 796.000000	24.303294 378.000000
24.323851 760.000000	24.323851 328.000000	24.323851 765.000000	24.323851 334.000000	24.323851 365.000000	24.323851 328.000000	24.323851 750.000000	24.323851 356.000000
24.344408 768.000000	24.344408 317.000000	24.344408 775.000000	24.344408 310.000000	24.344408 333.000000	24.344408 385.000000	24.344408 726.000000	24.344408 426.000000
24.364966 770.000000	24.364966 319.000000	24.364966 746.000000	24.364966 315.000000	24.364966 341.000000	24.364966 365.000000	24.364966 737.000000	24.364966 363.000000
24.385523 750.000000	24.385523 279.000000	24.385523 731.000000	24.385523 313.000000	24.385523 367.000000	24.385523 355.000000	24.385523 747.000000	24.385523 367.000000
24.406080 732.000000	24.406080 337.000000	24.406080 709.000000	24.406080 331.000000	24.406080 353.000000	24.406080 349.000000	24.406080 743.000000	24.406080 365.000000
24.426637 775.000000	24.426637 296.000000	24.426637 749.000000	24.426637 359.000000	24.426637 363.000000	24.426637 387.000000	24.426637 770.000000	24.426637 378.000000
24.447194 739.000000	24.447194 293.000000	24.447194 710.000000	24.447194 350.000000	24.447194 353.000000	24.447194 376.000000	24.447194 788.000000	24.447194 378.000000
24.467751 735.000000	24.467751 318.000000	24.467751 738.000000	24.467751 367.000000	24.467751 387.000000	24.467751 422.000000	24.467751 806.000000	24.467751 344.000000
24.488309 752.000000	24.488309 326.000000	24.488309 742.000000	24.488309 349.000000	24.488309 370.000000	24.488309 407.000000	24.488309 749.000000	24.488309 354.000000
24.508866 777.000000	24.508866 299.000000	24.508866 711.000000	24.508866 345.000000	24.508866 367.000000	24.508866 370.000000	24.508866 741.000000	24.508866 392.000000
24.529423 706.000000	24.529423 350.000000	24.529423 727.000000	24.529423 352.000000	24.529423 367.000000	24.529423 392.000000	24.529423 803.000000	24.529423 391.000000
24.549980 697.000000	24.549980 346.000000	24.549980 753.000000	24.549980 333.000000	24.549980 368.000000	24.549980 410.000000	24.549980 786.000000	24.549980 394.000000
24.570537 754.000000	24.570537 312.000000	24.570537 754.000000	24.570537 362.000000	24.570537 391.000000	24.570537 419.000000	24.570537 792.000000	24.570537 429.000000
24.591095 783.000000	24.591095 319.000000	24.591095 758.000000	24.591095 386.000000	24.591095 394.000000	24.591095 379.000000	24.591095 723.000000	24.591095 419.000000
24.611652 755.000000	24.611652 351.000000	24.611652 775.000000	24.611652 381.000000	24.611652 369.000000	24.611652 426.000000	24.611652 805.000000	24.611652 394.000000
24.632209 764.000000	24.632209 298.000000	24.632209 758.000000	24.632209 340.000000	24.632209 393.000000	24.632209 434.000000	24.632209 808.000000	24.632209 412.000000
24.652766 752.000000	24.652766 321.000000	24.652766 804.000000	24.652766 351.000000	24.652766 371.000000	24.652766 455.000000	24.652766 757.000000	24.652766 433.000000
24.673323 794.000000	24.673323 335.000000	24.673323 765.000000	24.673323 378.000000	24.673323 437.000000	24.673323 441.000000	24.673323 756.000000	24.673323 476.000000
24.693880 706.000000	24.693880 364.000000	24.693880 748.000000	24.693880 395.000000	24.693880 382.000000	24.693880 429.000000	24.693880 814.000000	24.693880 435.000000
24.714438 730.000000	24.714438 355.000000	24.714438 734.000000	24.714438 367.000000	24.714438 381.000000	24.714438 454.000000	24.714438 784.000000	24.714438 434.000000
24.734995 757.000000	24.734995 337.000000	24.734995 747.000000	24.734995 387.000000	24.734995 408.000000	24.734995 440.000000	24.734995 754.000000	24.734995 438.000000
24.755552 786.000000	24.755552 316.000000	24.755552 738.000000	24.755552 373.000000	24.755552 393.000000	24.755552 494.000000	24.755552 774.000000	24.755552 447.000000
24.776109 741.000000	24.776109 308.000000	24.776109 774.000000	24.776109 363.000000	24.776109 409.000000	24.776109 448.000000	24.776109 802.000000	24.776109 469.000000
24.796666 816.000000	24.796666 366.000000	24.796666 761.000000	24.796666 364.000000	24.796666 433.000000	24.796666 480.000000	24.796666 745.000000	24.796666 468.000000
24.817224 806.000000	24.817224 358.000000	24.817224 745.000000	24.817224 384.000000	24.817224 441.000000	24.817224 500.000000	24.817224 737.000000	24.817224 539.000000
24.837781 809.000000	24.837781 344.000000	24.837781 763.000000	24.837781 420.000000	24.837781 421.000000	24.837781 494.000000	24.837781 761.000000	24.837781 493.000000
24.858338 799.000000	24.858338 306.000000	24.858338 761.000000	24.858338 397.000000	24.858338 493.000000	24.858338 497.000000	24.858338 814.000000	24.858338 495.000000
24.878895 755.000000	24.878895 307.000000	24.878895 739.000000	24.878895 447.000000	24.878895 424.000000	24.878895 526.000000	24.878895 784.000000	24.878895 523.000000
24.899452 778.000000	24.899452 363.000000	24.899452 794.000000	24.899452 417.000000	24.899452 450.000000	24.899452 515.000000	24.899452 799.000000	24.899452 571.000000
24.920009 769.000000	24.920009 343.000000	24.920009 730.000000	24.920009 461.000000	24.920009 464.000000	24.920009 547.000000	24.920009 824.000000	24.920009 588.000000
24.940567 789.000000	24.940567 323.000000	24.940567 781.000000	24.940567 428.000000	24.940567 483.000000	24.940567 571.000000	24.940567 787.000000	24.940567 546.000000
24.961124 816.000000	24.961124 318.000000	24.961124 722.000000	24.961124 478.000000	24.961124 511.000000	24.961124 561.000000	24.961124 799.000000	24.961124 610.000000
24.981681 773.000000	24.981681 361.000000	24.981681 706.000000	24.981681 443.000000	24.981681 499.000000	24.981681 582.000000	24.981681 833.000000	24.981681 612.000000
25.002238 754.000000	25.002238 369.000000	25.002238 776.000000	25.002238 455.000000	25.002238 447.000000	25.002238 565.000000	25.002238 811.000000	25.002238 595.000000
25.022795 751.000000	25.022795 331.000000	25.022795 775.000000	25.022795 431.000000	25.022795 470.000000	25.022795 570.000000	25.022795 840.000000	25.022795 582.000000
25.043353 766.000000	25.043353 356.000000	25.043353 728.000000	25.043353 459.000000	25.043353 487.000000	25.043353 605.000000	25.043353 801.000000	25.043353 604.000000
25.063910 783.000000	25.063910 343.000000	25.063910 822.000000	25.063910 482.000000	25.063910 498.000000	25.063910 563.000000	25.063910 834.000000	25.063910 563.000000
25.084467 787.000000	25.084467 333.000000	25.084467 845.000000	25.084467 440.000000	25.084467 459.000000	25.084467 592.000000	25.084467 815.000000	25.084467 545.000000
25.105024 778.000000	25.105024 372.000000	25.105024 755.000000	25.105024 408.000000	25.105024 469.000000	25.105024 521.000000	25.105024 737.000000	25.105024 576.000000
25.125581 769.000000	25.125581 361.000000	25.125581 804.000000	25.125581 441.000000	25.125581 472.000000	25.125581 507.000000	25.125581 821.000000	25.125581 497.000000
25.146138 779.000000	25.146138 351.000000	25.146138 790.000000	25.146138 458.000000	25.146138 468.000000	25.146138 493.000000	25.146138 810.000000	25.146138 516.000000
25.166696 765.000000	25.166696 348.000000	25.166696 763.000000	25.166696 423.000000	25.166696 431.000000	25.166696 548.000000	25.166696 724.000000	25.166696 484.000000
25.187253 712.000000	25.187253 349.000000	25.187253 794.000000	25.187253 401.000000	25.187253 453.000000	25.187253 477.000000	25.187253 795.000000	25.187253 471.000000
25.207810 767.000000	25.207810 334.000000	25.207810 778.000000	25.207810 437.000000	25.207810 435.000000	25.207810 457.000000	25.207810 782.000000	25.207810 459.000000
25.228367 794.000000	25.228367 333.000000	25.228367 732.000000	25.228367 404.000000	25.228367 421.000000	25.228367 490.000000	25.228367 836.000000	25.228367 450.000000
25.248924 846.000000	25.248924 336.000000	25.248924 781.000000	25.248924 428.000000	25.248924 433.000000	25.248924 498.000000	25.248924 784.000000	25.248924 438.000000
25.269482 762.000000	25.269482 341.000000	25.269482 788.000000	25.269482 426.000000	25.269482 424.000000	25.269482 477.000000	25.269482 832.000000	25.269482 449.000000
25.290039 803.000000	25.290039 315.000000	25.290039 786.000000	25.290039 395.000000	25.290039 397.000000	25.290039 439.000000	25.290039 814.000000	25.290039 441.000000
25.310596 792.000000	25.310596 343.000000	25.310596 754.000000	25.310596 379.000000	25.310596 405.000000	25.310596 499.000000	25.310596 829.000000	25.310596 450.000000
25.331153 829.000000	25.331153 377.000000	25.331153 795.000000	25.331153 375.000000	25.331153 410.000000	25.331153 437.000000	25.331153 774.000000	25.331153 443.000000
25.351710 761.000000	25.351710 341.000000	25.351710 787.000000	25.351710 394.000000	25.351710 425.000000	25.351710 426.000000	25.351710 815.000000	25.351710 405.000000
25.372267 794.000000	25.372267 368.000000	25.372267 826.000000	25.372267 431.000000	25.372267 420.000000	25.372267 419.000000	25.372267 839.000000	25.372267 420.000000
25.392825 821.000000	25.392825 353.000000	25.392825 762.000000	25.392825 383.000000	25.392825 362.000000	25.392825 391.000000	25.392825 849.000000	25.392825 477.000000
25.413382 854.000000	25.413382 365.000000	25.413382 823.000000	25.413382 378.000000	25.413382 420.000000	25.413382 419.000000	25.413382 846.000000	25.413382 423.000000
25.433939 812.000000	25.433939 335.000000	25.433939 811.000000	25.433939 365.000000	25.433939 395.000000	25.433939 413.000000	25.433939 747.000000	25.433939 410.000000
25.454496 783.000000	25.454496 370.000000	25.454496 793.000000	25.454496 389.000000	25.454496 409.000000	25.454496 404.000000	25.454496 798.000000	25.454496 458.000000
25.475053 797.000000	25.475053 323.000000	25.475053 801.000000	25.475053 396.000000	25.475053 414.000000	25.475053 406.000000	25.475053 899.000000	25.475053 445.000000
25.495611 847.000000	25.495611 349.000000	25.495611 818.000000	25.495611 400.000000	25.495611 343.000000	25.495611 423.000000	25.495611 824.000000	25.495611 408.000000
25.516168 846.000000	25.516168 336.000000	25.516168 838.000000	25.516168 378.000000	25.516168 328.000000	25.516168 408.000000	25.516168 807.000000	25.516168 434.000000
25.536725 804.000000	25.536725 340.000000	25.536725 832.000000	25.536725 388.000000	25.536725 388.000000	25.536725 404.000000	25.536725 862.000000	25.536725 424.000000
25.557282 836.000000	25.557282 358.000000	25.557282 807.000000	25.557282 377.000000	25.557282 403.000000	25.557282 390.000000	25.557282 849.000000	25.557282 398.000000
25.577839 835.000000	25.577839 342.000000	25.577839 882.000000	25.577839 398.000000	25.577839 377.000000	25.577839 393.000000	25.577839 871.000000	25.577839 391.000000
25.598396 788.000000	25.598396 389.000000	25.598396 890.000000	25.598396 384.000000	25.598396 348.000000	25.598396 400.000000	25.598396 894.000000	25.598396 396.000000
25.618954 853.000000	25.618954 368.000000	25.618954 833.000000	25.618954 373.000000	25.618954 414.000000	25.618954 402.000000	25.618954 872.000000	25.618954 385.000000
25.639511 828.000000	25.639511 380.000000	25.639511 906.000000	25.639511 401.000000	25.639511 426.000000	25.639511 407.000000	25.639511 879.000000	25.639511 386.000000
25.660068 884.000000	25.660068 378.000000	25.660068 965.000000	25.660068 381.000000	25.660068 408.000000	25.660068 415.000000	25.660068 871.000000	25.660068 432.000000
25.680625 871.000000	25.680625 404.000000	25.680625 931.000000	25.680625 387.000000	25.680625 411.000000	25.680625 436.000000	25.680625 857.000000	25.680625 401.000000
25.701182 866.000000	25.701182 376.000000	25.701182 946.000000	25.701182 424.000000	25.701182 453.000000	25.701182 393.000000	25.701182 885.000000	25.701182 396.000000
25.721740 912.000000	25.721740 407.000000	25.721740 982.000000	25.721740 441.000000	25.721740 423.000000	25.721740 429.000000	25.721740 925.000000	25.721740 411.000000
25.742297 890.000000	25.742297 414.000000	25.742297 925.000000	25.742297 405.000000	25.742297 428.000000	25.742297 479.000000	25.742297 911.000000	25.742297 390.000000
25.762854 914.000000	25.762854 417.000000	25.762854 943.000000	25.762854 448.000000	25.762854 418.000000	25.762854 430.000000	25.762854 884.000000	25.762854 440.000000
25.783411 889.000000	25.783411 393.000000	25.783411 919.000000	25.783411 419.000000	25.783411 436.000000	25.783411 464.000000	25.783411 889.000000	25.783411 464.000000
25.803968 914.000000	25.803968 416.000000	25.803968 944.000000	25.803968 449.000000	25.803968 419.000000	25.803968 444.000000	25.803968 850.000000	25.803968 468.000000
25.824525 942.000000	25.824525 426.000000	25.824525 936.000000	25.824525 415.000000	25.824525 430.000000	25.824525 431.000000	25.824525 928.000000	25.824525 463.000000
25.845083 950.000000	25.845083 424.000000	25.845083 899.000000	25.845083 384.000000	25.845083 467.000000	25.845083 453.000000	25.845083 891.000000	25.845083 422.000000
25.865640 917.000000	25.865640 423.000000	25.865640 978.000000	25.865640 412.000000	25.865640 451.000000	25.865640 426.000000	25.865640 879.000000	25.865640 385.000000
25.886197 997.000000	25.886197 402.000000	25.886197 860.000000	25.886197 439.000000	25.886197 443.000000	25.886197 444.000000	25.886197 919.000000	25.886197 406.000000
25.906754 943.000000	25.906754 402.000000	25.906754 904.000000	25.906754 393.000000	25.906754 442.000000	25.906754 409.000000	25.906754 895.000000	25.906754 418.000000
25.927311 901.000000	25.927311 397.000000	25.927311 968.000000	25.927311 434.000000	25.927311 427.000000	25.927311 395.000000	25.927311 871.000000	25.927311 414.000000
25.947869 939.000000	25.947869 425.000000	25.947869 825.000000	25.947869 438.000000	25.947869 442.000000	25.947869 440.000000	25.947869 841.000000	25.947869 454.000000
25.968426 873.000000	25.968426 418.000000	25.968426 872.000000	25.968426 455.000000	25.968426 436.000000	25.968426 418.000000	25.968426 899.000000	25.968426 443.000000
25.988983 926.000000	25.988983 429.000000	25.988983 935.000000	25.988983 422.000000	25.988983 462.000000	25.988983 424.000000	25.988983 941.000000	25.988983 399.000000
26.009540 926.000000	26.009540 410.000000	26.009540 1006.000000	26.009540 393.000000	26.009540 417.000000	26.009540 406.000000	26.009540 953.000000	26.009540 368.000000
26.030097 927.000000	26.030097 388.000000	26.030097 925.000000	26.030097 418.000000	26.030097 428.000000	26.030097 414.000000	26.030097 893.000000	26.030097 432.000000
26.050655 964.000000	26.050655 388.000000	26.050655 932.000000	26.050655 430.000000	26.050655 423.000000	26.050655 446.000000	26.050655 897.000000	26.050655 431.000000
26.071212 938.000000	26.071212 408.000000	26.071212 973.000000	26.071212 412.000000	26.071212 424.000000	26.071212 417.000000	26.071212 989.000000	26.071212 436.000000
26.091769 944.000000	26.091769 439.000000	26.091769 980.000000	26.091769 435.000000	26.091769 447.000000	26.091769 442.000000	26.091769 907.000000	26.091769 415.000000
26.112326 974.000000	26.112326 429.000000	26.112326 937.000000	26.112326 414.000000	26.112326 483.000000	26.112326 452.000000	26.112326 930.000000	26.112326 477.000000
26.132883 958.000000	26.132883 428.000000	26.132883 965.000000	26.132883 431.000000	26.132883 429.000000	26.132883 457.000000	26.132883 914.000000	26.132883 432.000000
26.153440 975.000000	26.153440 400.000000	26.153440 938.000000	26.153440 422.000000	26.153440 433.000000	26.153440 464.000000	26.153440 961.000000	26.153440 464.000000
26.173998 946.000000	26.173998 413.000000	26.173998 975.000000	26.173998 448.000000	26.173998 466.000000	26.173998 449.000000	26.173998 1001.000000	26.173998 464.000000
26.194555 934.000000	26.194555 388.000000	26.194555 935.000000	26.194555 461.000000	26.194555 482.000000	26.194555 503.000000	26.194555 933.000000	26.194555 454.000000
26.215112 1000.000000	26.215112 465.000000	26.215112 981.000000	26.215112 460.000000	26.215112 479.000000	26.215112 524.000000	26.215112 969.000000	26.215112 485.000000
26.235669 975.000000	26.235669 415.000000	26.235669 1032.000000	26.235669 471.000000	26.235669 494.000000	26.235669 475.000000	26.235669 970.000000	26.235669 484.000000
26.256226 1071.000000	26.256226 450.000000	26.256226 974.000000	26.256226 499.000000	26.256226 491.000000	26.256226 491.000000	26.256226 1055.000000	26.256226 492.000000
26.276784 1071.000000	26.276784 451.000000	26.276784 994.000000	26.276784 463.000000	26.276784 475.000000	26.276784 477.000000	26.276784 991.000000	26.276784 483.000000
26.297341 1110.000000	26.297341 474.000000	26.297341 1033.000000	26.297341 509.000000	26.297341 542.000000	26.297341 512.000000	26.297341 1111.000000	26.297341 476.000000
26.317898 1153.000000	26.317898 510.000000	26.317898 1109.000000	26.317898 513.000000	26.317898 535.000000	26.317898 517.000000	26.317898 1120.000000	26.317898 518.000000
26.338455 1173.000000	26.338455 553.000000	26.338455 1181.000000	26.338455 521.000000	26.338455 583.000000	26.338455 512.000000	26.338455 1130.000000	26.338455 517.000000
26.359012 1181.000000	26.359012 553.000000	26.359012 1244.000000	26.359012 558.000000	26.359012 551.000000	26.359012 547.000000	26.359012 1142.000000	26.359012 501.000000
26.379569 1264.000000	26.379569 562.000000	26.379569 1276.000000	26.379569 529.000000	26.379569 537.000000	26.379569 573.000000	26.379569 1223.000000	26.379569 593.000000
26.400127 1261.000000	26.400127 572.000000	26.400127 1311.000000	26.400127 506.000000	26.400127 596.000000	26.400127 566.000000	26.400127 1194.000000	26.400127 538.000000
26.420684 1295.000000	26.420684 638.000000	26.420684 1388.000000	26.420684 553.000000	26.420684 616.000000	26.420684 623.000000	26.420684 1326.000000	26.420684 572.000000
26.441241 1497.000000	26.441241 722.000000	26.441241 1496.000000	26.441241 589.000000	26.441241 612.000000	26.441241 651.000000	26.441241 1306.000000	26.441241 632.000000
26.461798 1697.000000	26.461798 735.000000	26.461798 1558.000000	26.461798 642.000000	26.461798 693.000000	26.461798 681.000000	26.461798 1371.000000	26.461798 651.000000
26.482355 1816.000000	26.482355 769.000000	26.482355 1729.000000	26.482355 634.000000	26.482355 762.000000	26.482355 733.000000	26.482355 1566.000000	26.482355 693.000000
26.502913 2180.000000	26.502913 867.000000	26.502913 2167.000000	26.502913 716.000000	26.502913 930.000000	26.502913 904.000000	26.502913 1801.000000	26.502913 821.000000
26.523470 2818.000000	26.523470 1048.000000	26.523470 2587.000000	26.523470 817.000000	26.523470 1031.000000	26.523470 1077.000000	26.523470 2077.000000	26.523470 980.000000
26.544027 4338.000000	26.544027 1402.000000	26.544027 3464.000000	26.544027 969.000000	26.544027 1271.000000	26.544027 1432.000000	26.544027 2965.000000	26.544027 1205.000000
26.564584 9150.000000	26.564584 2063.000000	26.564584 5499.000000	26.564584 1203.000000	26.564584 2024.000000	26.564584 2175.000000	26.564584 5225.000000	26.564584 1977.000000
26.585141 18089.000000	26.585141 3574.000000	26.585141 10439.000000	26.585141 1799.000000	26.585141 3348.000000	26.585141 3865.000000	26.585141 8585.000000	26.585141 3915.000000
26.605698 26528.000000	26.605698 6608.000000	26.605698 19902.000000	26.605698 3391.000000	26.605698 5580.000000	26.605698 7734.000000	26.605698 14356.000000	26.605698 6578.000000
26.626256 30740.000000	26.626256 12907.000000	26.626256 32296.000000	26.626256 6633.000000	26.626256 11413.000000	26.626256 13160.000000	26.626256 21289.000000	26.626256 10765.000000
26.646813 20052.000000	26.646813 17840.000000	26.646813 34588.000000	26.646813 12673.000000	26.646813 21061.000000	26.646813 16758.000000	26.646813 18359.000000	26.646813 14558.000000
26.667370 15745.000000	26.667370 13680.000000	26.667370 20517.000000	26.667370 12965.000000	26.667370 18244.000000	26.667370 11349.000000	26.667370 11781.000000	26.667370 13182.000000
26.687927 16146.000000	26.687927 8961.000000	26.687927 17487.000000	26.687927 7668.000000	26.687927 9981.000000	26.687927 8160.000000	26.687927 11521.000000	26.687927 9244.000000
26.708484 10349.000000	26.708484 9083.000000	26.708484 18793.000000	26.708484 6790.000000	26.708484 10835.000000	26.708484 9060.000000	26.708484 10361.000000	26.708484 8162.000000
26.729042 4177.000000	26.729042 7413.000000	26.729042 10429.000000	26.729042 7301.000000	26.729042 10286.000000	26.729042 6216.000000	26.729042 5186.000000	26.729042 6885.000000
26.749599 2401.000000	26.749599 3519.000000	26.749599 4213.000000	26.749599 4052.000000	26.749599 4847.000000	26.749599 2686.000000	26.749599 2638.000000	26.749599 3995.000000
26.770156 1932.000000	26.770156 1477.000000	26.770156 2414.000000	26.770156 1758.000000	26.770156 2089.000000	26.770156 1410.000000	26.770156 1865.000000	26.770156 1764.000000
26.790713 1723.000000	26.790713 1005.000000	26.790713 1936.000000	26.790713 1030.000000	26.790713 1258.000000	26.790713 972.000000	26.790713 1616.000000	26.790713 1211.000000
26.811270 1498.000000	26.811270 735.000000	26.811270 1671.000000	26.811270 828.000000	26.811270 1077.000000	26.811270 960.000000	26.811270 1483.000000	26.811270 1023.000000
26.831827 1451.000000	26.831827 720.000000	26.831827 1548.000000	26.831827 728.000000	26.831827 913.000000	26.831827 877.000000	26.831827 1370.000000	26.831827 853.000000
26.852385 1331.000000	26.852385 688.000000	26.852385 1397.000000	26.852385 688.000000	26.852385 863.000000	26.852385 821.000000	26.852385 1316.000000	26.852385 870.000000
26.872942 1313.000000	26.872942 655.000000	26.872942 1281.000000	26.872942 643.000000	26.872942 835.000000	26.872942 779.000000	26.872942 1209.000000	26.872942 779.000000
26.893499 1236.000000	26.893499 561.000000	26.893499 1260.000000	26.893499 627.000000	26.893499 851.000000	26.893499 783.000000	26.893499 1204.000000	26.893499 773.000000
26.914056 1218.000000	26.914056 546.000000	26.914056 1196.000000	26.914056 673.000000	26.914056 918.000000	26.914056 729.000000	26.914056 1139.000000	26.914056 767.000000
26.934613 1252.000000	26.934613 522.000000	26.934613 1145.000000	26.934613 626.000000	26.934613 903.000000	26.934613 757.000000	26.934613 1055.000000	26.934613 757.000000
26.955171 1167.000000	26.955171 498.000000	26.955171 1149.000000	26.955171 635.000000	26.955171 953.000000	26.955171 788.000000	26.955171 1125.000000	26.955171 775.000000
26.975728 1166.000000	26.975728 527.000000	26.975728 1133.000000	26.975728 630.000000	26.975728 889.000000	26.975728 750.000000	26.975728 1136.000000	26.975728 727.000000
26.996285 1216.000000	26.996285 498.000000	26.996285 1120.000000	26.996285 647.000000	26.996285 875.000000	26.996285 758.000000	26.996285 1156.000000	26.996285 766.000000
27.016842 1312.000000	27.016842 508.000000	27.016842 1082.000000	27.016842 630.000000	27.016842 769.000000	27.016842 752.000000	27.016842 1073.000000	27.016842 795.000000
27.037399 1516.000000	27.037399 463.000000	27.037399 1084.000000	27.037399 603.000000	27.037399 777.000000	27.037399 804.000000	27.037399 1089.000000	27.037399 818.000000
27.057956 1714.000000	27.057956 500.000000	27.057956 1112.000000	27.057956 689.000000	27.057956 772.000000	27.057956 830.000000	27.057956 1109.000000	27.057956 872.000000
27.078514 1784.000000	27.078514 518.000000	27.078514 1128.000000	27.078514 652.000000	27.078514 754.000000	27.078514 906.000000	27.078514 1103.000000	27.078514 877.000000
27.099071 1825.000000	27.099071 504.000000	27.099071 1016.000000	27.099071 655.000000	27.099071 752.000000	27.099071 897.000000	27.099071 1090.000000	27.099071 917.000000
27.119628 1621.000000	27.119628 498.000000	27.119628 1127.000000	27.119628 665.000000	27.119628 756.000000	27.119628 920.000000	27.119628 997.000000	27.119628 938.000000
27.140185 1538.000000	27.140185 527.000000	27.140185 1112.000000	27.140185 664.000000	27.140185 734.000000	27.140185 916.000000	27.140185 1038.000000	27.140185 1000.000000
27.160742 1397.000000	27.160742 562.000000	27.160742 1107.000000	27.160742 716.000000	27.160742 778.000000	27.160742 932.000000	27.160742 1036.000000	27.160742 960.000000
27.181300 1301.000000	27.181300 592.000000	27.181300 1093.000000	27.181300 683.000000	27.181300 754.000000	27.181300 921.000000	27.181300 1139.000000	27.181300 977.000000
27.201857 1197.000000	27.201857 597.000000	27.201857 1068.000000	27.201857 698.000000	27.201857 730.000000	27.201857 901.000000	27.201857 1045.000000	27.201857 925.000000
27.222414 1186.000000	27.222414 542.000000	27.222414 1079.000000	27.222414 680.000000	27.222414 738.000000	27.222414 874.000000	27.222414 1012.000000	27.222414 940.000000
27.242971 1124.000000	27.242971 550.000000	27.242971 1076.000000	27.242971 623.000000	27.242971 755.000000	27.242971 860.000000	27.242971 1030.000000	27.242971 845.000000
27.263528 1083.000000	27.263528 526.000000	27.263528 1068.000000	27.263528 692.000000	27.263528 695.000000	27.263528 878.000000	27.263528 1071.000000	27.263528 843.000000
27.284085 1167.000000	27.284085 529.000000	27.284085 1097.000000	27.284085 632.000000	27.284085 688.000000	27.284085 889.000000	27.284085 1072.000000	27.284085 859.000000
27.304643 1171.000000	27.304643 486.000000	27.304643 1079.000000	27.304643 613.000000	27.304643 677.000000	27.304643 857.000000	27.304643 1070.000000	27.304643 818.000000
27.325200 1122.000000	27.325200 538.000000	27.325200 1079.000000	27.325200 616.000000	27.325200 651.000000	27.325200 792.000000	27.325200 1099.000000	27.325200 748.000000
27.345757 1260.000000	27.345757 499.000000	27.345757 1130.000000	27.345757 620.000000	27.345757 645.000000	27.345757 770.000000	27.345757 1154.000000	27.345757 793.000000
27.366314 1335.000000	27.366314 497.000000	27.366314 1112.000000	27.366314 618.000000	27.366314 679.000000	27.366314 753.000000	27.366314 1156.000000	27.366314 720.000000
27.386871 1589.000000	27.386871 541.000000	27.386871 1195.000000	27.386871 572.000000	27.386871 665.000000	27.386871 725.000000	27.386871 1243.000000	27.386871 718.000000
27.407429 1870.000000	27.407429 524.000000	27.407429 1196.000000	27.407429 559.000000	27.407429 615.000000	27.407429 751.000000	27.407429 1410.000000	27.407429 716.000000
27.427986 2380.000000	27.427986 480.000000	27.427986 1378.000000	27.427986 592.000000	27.427986 615.000000	27.427986 750.000000	27.427986 1506.000000	27.427986 752.000000
27.448543 3021.000000	27.448543 535.000000	27.448543 2061.000000	27.448543 555.000000	27.448543 705.000000	27.448543 854.000000	27.448543 1662.000000	27.448543 769.000000
27.469100 3348.000000	27.469100 511.000000	27.469100 2959.000000	27.469100 577.000000	27.469100 670.000000	27.469100 1069.000000	27.469100 1746.000000	27.469100 856.000000
27.489657 3594.000000	27.489657 539.000000	27.489657 2418.000000	27.489657 570.000000	27.489657 661.000000	27.489657 1356.000000	27.489657 1889.000000	27.489657 825.000000
27.510214 4097.000000	27.510214 509.000000	27.510214 1956.000000	27.510214 603.000000	27.510214 701.000000	27.510214 1708.000000	27.510214 1849.000000	27.510214 930.000000
27.530772 4492.000000	27.530772 537.000000	27.530772 2168.000000	27.530772 609.000000	27.530772 759.000000	27.530772 1757.000000	27.530772 2227.000000	27.530772 1059.000000
27.551329 4052.000000	27.551329 507.000000	27.551329 1967.000000	27.551329 657.000000	27.551329 664.000000	27.551329 1439.000000	27.551329 2314.000000	27.551329 1324.000000
27.571886 3181.000000	27.571886 624.000000	27.571886 1506.000000	27.571886 637.000000	27.571886 671.000000	27.571886 1285.000000	27.571886 1866.000000	27.571886 1094.000000
27.592443 2652.000000	27.592443 609.000000	27.592443 1298.000000	27.592443 588.000000	27.592443 577.000000	27.592443 1201.000000	27.592443 1618.000000	27.592443 825.000000
27.613000 2444.000000	27.613000 525.000000	27.613000 1225.000000	27.613000 577.000000	27.613000 634.000000	27.613000 957.000000	27.613000 1663.000000	27.613000 857.000000
27.633558 1940.000000	27.633558 557.000000	27.633558 1144.000000	27.633558 576.000000	27.633558 608.000000	27.633558 792.000000	27.633558 1470.000000	27.633558 823.000000
27.654115 1440.000000	27.654115 559.000000	27.654115 1087.000000	27.654115 558.000000	27.654115 554.000000	27.654115 604.000000	27.654115 1293.000000	27.654115 639.000000
27.674672 1328.000000	27.674672 469.000000	27.674672 1127.000000	27.674672 525.000000	27.674672 515.000000	27.674672 552.000000	27.674672 1164.000000	27.674672 563.000000
27.695229 1227.000000	27.695229 490.000000	27.695229 1088.000000	27.695229 546.000000	27.695229 543.000000	27.695229 563.000000	27.695229 1144.000000	27.695229 525.000000
27.715786 1204.000000	27.715786 494.000000	27.715786 1055.000000	27.715786 514.000000	27.715786 494.000000	27.715786 508.000000	27.715786 1137.000000	27.715786 556.000000
27.736343 1207.000000	27.736343 479.000000	27.736343 1021.000000	27.736343 516.000000	27.736343 509.000000	27.736343 553.000000	27.736343 1144.000000	27.736343 527.000000
27.756901 1167.000000	27.756901 460.000000	27.756901 1022.000000	27.756901 517.000000	27.756901 547.000000	27.756901 531.000000	27.756901 1093.000000	27.756901 481.000000
27.777458 1178.000000	27.777458 456.000000	27.777458 1075.000000	27.777458 514.000000	27.777458 503.000000	27.777458 528.000000	27.777458 1238.000000	27.777458 583.000000
27.798015 1179.000000	27.798015 446.000000	27.798015 1070.000000	27.798015 470.000000	27.798015 473.000000	27.798015 536.000000	27.798015 1134.000000	27.798015 533.000000
27.818572 1175.000000	27.818572 468.000000	27.818572 1082.000000	27.818572 500.000000	27.818572 480.000000	27.818572 501.000000	27.818572 1252.000000	27.818572 473.000000
27.839129 1200.000000	27.839129 435.000000	27.839129 1082.000000	27.839129 492.000000	27.839129 511.000000	27.839129 517.000000	27.839129 1198.000000	27.839129 466.000000
27.859687 1265.000000	27.859687 459.000000	27.859687 1146.000000	27.859687 469.000000	27.859687 507.000000	27.859687 511.000000	27.859687 1280.000000	27.859687 474.000000
27.880244 1423.000000	27.880244 462.000000	27.880244 1145.000000	27.880244 506.000000	27.880244 488.000000	27.880244 498.000000	27.880244 1287.000000	27.880244 474.000000
27.900801 1640.000000	27.900801 486.000000	27.900801 1303.000000	27.900801 462.000000	27.900801 484.000000	27.900801 512.000000	27.900801 1350.000000	27.900801 469.000000
27.921358 1561.000000	27.921358 515.000000	27.921358 1110.000000	27.921358 441.000000	27.921358 510.000000	27.921358 539.000000	27.921358 1372.000000	27.921358 460.000000
27.941915 1361.000000	27.941915 487.000000	27.941915 1136.000000	27.941915 465.000000	27.941915 468.000000	27.941915 506.000000	27.941915 1354.000000	27.941915 503.000000
27.962472 1397.000000	27.962472 453.000000	27.962472 1183.000000	27.962472 472.000000	27.962472 482.000000	27.962472 536.000000	27.962472 1278.000000	27.962472 477.000000
27.983030 1412.000000	27.983030 496.000000	27.983030 1217.000000	27.983030 447.000000	27.983030 488.000000	27.983030 493.000000	27.983030 1242.000000	27.983030 495.000000
28.003587 1243.000000	28.003587 465.000000	28.003587 1088.000000	28.003587 464.000000	28.003587 497.000000	28.003587 470.000000	28.003587 1258.000000	28.003587 436.000000
28.024144 1142.000000	28.024144 502.000000	28.024144 1132.000000	28.024144 493.000000	28.024144 507.000000	28.024144 473.000000	28.024144 1132.000000	28.024144 454.000000
28.044701 1120.000000	28.044701 485.000000	28.044701 1074.000000	28.044701 467.000000	28.044701 505.000000	28.044701 515.000000	28.044701 1122.000000	28.044701 490.000000
28.065258 1091.000000	28.065258 462.000000	28.065258 1089.000000	28.065258 480.000000	28.065258 487.000000	28.065258 509.000000	28.065258 1105.000000	28.065258 472.000000
28.085816 1207.000000	28.085816 516.000000	28.085816 1098.000000	28.085816 479.000000	28.085816 507.000000	28.085816 477.000000	28.085816 1197.000000	28.085816 466.000000
28.106373 1162.000000	28.106373 471.000000	28.106373 1077.000000	28.106373 446.000000	28.106373 477.000000	28.106373 441.000000	28.106373 1131.000000	28.106373 479.000000
28.126930 1130.000000	28.126930 487.000000	28.126930 1050.000000	28.126930 465.000000	28.126930 524.000000	28.126930 441.000000	28.126930 1133.000000	28.126930 466.000000
28.147487 1100.000000	28.147487 523.000000	28.147487 1091.000000	28.147487 455.000000	28.147487 487.000000	28.147487 487.000000	28.147487 1186.000000	28.147487 425.000000
28.168044 1187.000000	28.168044 471.000000	28.168044 1153.000000	28.168044 510.000000	28.168044 485.000000	28.168044 444.000000	28.168044 1095.000000	28.168044 445.000000
28.188601 1110.000000	28.188601 492.000000	28.188601 1105.000000	28.188601 484.000000	28.188601 465.000000	28.188601 446.000000	28.188601 1154.000000	28.188601 434.000000
28.209159 1135.000000	28.209159 482.000000	28.209159 1135.000000	28.209159 482.000000	28.209159 490.000000	28.209159 449.000000	28.209159 1089.000000	28.209159 436.000000
28.229716 1128.000000	28.229716 465.000000	28.229716 1127.000000	28.229716 453.000000	28.229716 444.000000	28.229716 527.000000	28.229716 1132.000000	28.229716 450.000000
28.250273 1166.000000	28.250273 469.000000	28.250273 1104.000000	28.250273 483.000000	28.250273 550.000000	28.250273 455.000000	28.250273 1145.000000	28.250273 417.000000
28.270830 1102.000000	28.270830 449.000000	28.270830 1078.000000	28.270830 476.000000	28.270830 480.000000	28.270830 482.000000	28.270830 1164.000000	28.270830 472.000000
28.291387 1151.000000	28.291387 484.000000	28.291387 1108.000000	28.291387 514.000000	28.291387 465.000000	28.291387 498.000000	28.291387 1188.000000	28.291387 478.000000
28.311945 1202.000000	28.311945 511.000000	28.311945 1181.000000	28.311945 429.000000	28.311945 434.000000	28.311945 473.000000	28.311945 1162.000000	28.311945 461.000000
28.332502 1162.000000	28.332502 526.000000	28.332502 1227.000000	28.332502 491.000000	28.332502 514.000000	28.332502 490.000000	28.332502 1176.000000	28.332502 455.000000
28.353059 1174.000000	28.353059 513.000000	28.353059 1157.000000	28.353059 465.000000	28.353059 546.000000	28.353059 429.000000	28.353059 1213.000000	28.353059 446.000000
28.373616 1223.000000	28.373616 506.000000	28.373616 1104.000000	28.373616 500.000000	28.373616 470.000000	28.373616 432.000000	28.373616 1141.000000	28.373616 476.000000
28.394173 1242.000000	28.394173 544.000000	28.394173 1194.000000	28.394173 479.000000	28.394173 527.000000	28.394173 447.000000	28.394173 1167.000000	28.394173 463.000000
28.414730 1204.000000	28.414730 475.000000	28.414730 1169.000000	28.414730 477.000000	28.414730 514.000000	28.414730 454.000000	28.414730 1196.000000	28.414730 452.000000
28.435288 1140.000000	28.435288 473.000000	28.435288 1218.000000	28.435288 492.000000	28.435288 497.000000	28.435288 470.000000	28.435288 1243.000000	28.435288 435.000000
28.455845 1200.000000	28.455845 502.000000	28.455845 1143.000000	28.455845 488.000000	28.455845 496.000000	28.455845 465.000000	28.455845 1242.000000	28.455845 468.000000
28.476402 1195.000000	28.476402 540.000000	28.476402 1212.000000	28.476402 459.000000	28.476402 506.000000	28.476402 513.000000	28.476402 1234.000000	28.476402 449.000000
28.496959 1240.000000	28.496959 489.000000	28.496959 1255.000000	28.496959 482.000000	28.496959 485.000000	28.496959 406.000000	28.496959 1204.000000	28.496959 456.000000
28.517516 1196.000000	28.517516 525.000000	28.517516 1140.000000	28.517516 482.000000	28.517516 521.000000	28.517516 451.000000	28.517516 1292.000000	28.517516 437.000000
28.538074 1216.000000	28.538074 559.000000	28.538074 1173.000000	28.538074 483.000000	28.538074 541.000000	28.538074 450.000000	28.538074 1229.000000	28.538074 511.000000
28.558631 1241.000000	28.558631 514.000000	28.558631 1242.000000	28.558631 481.000000	28.558631 537.000000	28.558631 454.000000	28.558631 1219.000000	28.558631 460.000000
28.579188 1251.000000	28.579188 546.000000	28.579188 1242.000000	28.579188 501.000000	28.579188 513.000000	28.579188 471.000000	28.579188 1267.000000	28.579188 455.000000
28.599745 1245.000000	28.599745 571.000000	28.599745 1238.000000	28.599745 519.000000	28.599745 498.000000	28.599745 482.000000	28.599745 1306.000000	28.599745 474.000000
28.620302 1263.000000	28.620302 531.000000	28.620302 1205.000000	28.620302 496.000000	28.620302 482.000000	28.620302 445.000000	28.620302 1291.000000	28.620302 455.000000
28.640859 1222.000000	28.640859 579.000000	28.640859 1270.000000	28.640859 536.000000	28.640859 498.000000	28.640859 476.000000	28.640859 1277.000000	28.640859 484.000000
28.661417 1285.000000	28.661417 540.000000	28.661417 1254.000000	28.661417 523.000000	28.661417 517.000000	28.661417 476.000000	28.661417 1337.000000	28.661417 482.000000
28.681974 1327.000000	28.681974 536.000000	28.681974 1266.000000	28.681974 494.000000	28.681974 492.000000	28.681974 517.000000	28.681974 1374.000000	28.681974 491.000000
28.702531 1280.000000	28.702531 540.000000	28.702531 1288.000000	28.702531 527.000000	28.702531 518.000000	28.702531 495.000000	28.702531 1325.000000	28.702531 476.000000
28.723088 1338.000000	28.723088 566.000000	28.723088 1277.000000	28.723088 545.000000	28.723088 497.000000	28.723088 498.000000	28.723088 1361.000000	28.723088 475.000000
28.743645 1323.000000	28.743645 567.000000	28.743645 1262.000000	28.743645 534.000000	28.743645 533.000000	28.743645 490.000000	28.743645 1421.000000	28.743645 455.000000
28.764203 1378.000000	28.764203 532.000000	28.764203 1314.000000	28.764203 538.000000	28.764203 532.000000	28.764203 477.000000	28.764203 1369.000000	28.764203 465.000000
28.784760 1314.000000	28.784760 592.000000	28.784760 1324.000000	28.784760 538.000000	28.784760 505.000000	28.784760 463.000000	28.784760 1386.000000	28.784760 474.000000
28.805317 1412.000000	28.805317 620.000000	28.805317 1313.000000	28.805317 550.000000	28.805317 455.000000	28.805317 474.000000	28.805317 1412.000000	28.805317 487.000000
28.825874 1402.000000	28.825874 579.000000	28.825874 1391.000000	28.825874 536.000000	28.825874 513.000000	28.825874 481.000000	28.825874 1366.000000	28.825874 467.000000
28.846431 1475.000000	28.846431 622.000000	28.846431 1407.000000	28.846431 573.000000	28.846431 524.000000	28.846431 445.000000	28.846431 1447.000000	28.846431 525.000000
28.866988 1393.000000	28.866988 603.000000	28.866988 1389.000000	28.866988 511.000000	28.866988 525.000000	28.866988 463.000000	28.866988 1378.000000	28.866988 476.000000
28.887546 1482.000000	28.887546 613.000000	28.887546 1408.000000	28.887546 542.000000	28.887546 538.000000	28.887546 496.000000	28.887546 1499.000000	28.887546 475.000000
28.908103 1564.000000	28.908103 660.000000	28.908103 1479.000000	28.908103 556.000000	28.908103 519.000000	28.908103 482.000000	28.908103 1545.000000	28.908103 496.000000
28.928660 1586.000000	28.928660 647.000000	28.928660 1474.000000	28.928660 592.000000	28.928660 515.000000	28.928660 498.000000	28.928660 1570.000000	28.928660 493.000000
28.949217 1605.000000	28.949217 663.000000	28.949217 1522.000000	28.949217 546.000000	28.949217 558.000000	28.949217 484.000000	28.949217 1568.000000	28.949217 453.000000
28.969774 1526.000000	28.969774 679.000000	28.969774 1556.000000	28.969774 565.000000	28.969774 554.000000	28.969774 452.000000	28.969774 1585.000000	28.969774 498.000000
28.990332 1607.000000	28.990332 676.000000	28.990332 1484.000000	28.990332 574.000000	28.990332 523.000000	28.990332 510.000000	28.990332 1602.000000	28.990332 427.000000
29.010889 1652.000000	29.010889 717.000000	29.010889 1529.000000	29.010889 605.000000	29.010889 566.000000	29.010889 503.000000	29.010889 1651.000000	29.010889 516.000000
29.031446 1622.000000	29.031446 714.000000	29.031446 1626.000000	29.031446 631.000000	29.031446 596.000000	29.031446 514.000000	29.031446 1722.000000	29.031446 501.000000
29.052003 1595.000000	29.052003 667.000000	29.052003 1556.000000	29.052003 548.000000	29.052003 603.000000	29.052003 478.000000	29.052003 1728.000000	29.052003 507.000000
29.072560 1631.000000	29.072560 733.000000	29.072560 1655.000000	29.072560 590.000000	29.072560 579.000000	29.072560 479.000000	29.072560 1779.000000	29.072560 513.000000
29.093117 1708.000000	29.093117 706.000000	29.093117 1669.000000	29.093117 666.000000	29.093117 540.000000	29.093117 514.000000	29.093117 1780.000000	29.093117 488.000000
29.113675 1676.000000	29.113675 720.000000	29.113675 1721.000000	29.113675 623.000000	29.113675 567.000000	29.113675 515.000000	29.113675 1731.000000	29.113675 510.000000
29.134232 1666.000000	29.134232 761.000000	29.134232 1705.000000	29.134232 600.000000	29.134232 616.000000	29.134232 493.000000	29.134232 1792.000000	29.134232 512.000000
29.154789 1733.000000	29.154789 727.000000	29.154789 1730.000000	29.154789 603.000000	29.154789 559.000000	29.154789 492.000000	29.154789 1835.000000	29.154789 529.000000
29.175346 1729.000000	29.175346 798.000000	29.175346 1711.000000	29.175346 676.000000	29.175346 679.000000	29.175346 556.000000	29.175346 1810.000000	29.175346 517.000000
29.195903 1746.000000	29.195903 751.000000	29.195903 1690.000000	29.195903 654.000000	29.195903 598.000000	29.195903 518.000000	29.195903 1816.000000	29.195903 544.000000
29.216461 1725.000000	29.216461 756.000000	29.216461 1706.000000	29.216461 670.000000	29.216461 673.000000	29.216461 540.000000	29.216461 1717.000000	29.216461 583.000000
29.237018 1683.000000	29.237018 790.000000	29.237018 1771.000000	29.237018 697.000000	29.237018 609.000000	29.237018 581.000000	29.237018 1871.000000	29.237018 533.000000
29.257575 1828.000000	29.257575 752.000000	29.257575 1696.000000	29.257575 640.000000	29.257575 646.000000	29.257575 599.000000	29.257575 1789.000000	29.257575 535.000000
29.278132 1726.000000	29.278132 791.000000	29.278132 1765.000000	29.278132 694.000000	29.278132 696.000000	29.278132 539.000000	29.278132 1845.000000	29.278132 599.000000
29.298689 1692.000000	29.298689 769.000000	29.298689 1696.000000	29.298689 654.000000	29.298689 712.000000	29.298689 559.000000	29.298689 1844.000000	29.298689 570.000000
29.319246 1769.000000	29.319246 807.000000	29.319246 1758.000000	29.319246 722.000000	29.319246 728.000000	29.319246 571.000000	29.319246 1812.000000	29.319246 617.000000
29.339804 1730.000000	29.339804 800.000000	29.339804 1721.000000	29.339804 746.000000	29.339804 744.000000	29.339804 611.000000	29.339804 1890.000000	29.339804 625.000000
29.360361 1743.000000	29.360361 798.000000	29.360361 1743.000000	29.360361 736.000000	29.360361 790.000000	29.360361 641.000000	29.360361 1840.000000	29.360361 646.000000
29.380918 1703.000000	29.380918 783.000000	29.380918 1713.000000	29.380918 777.000000	29.380918 777.000000	29.380918 665.000000	29.380918 1778.000000	29.380918 635.000000
29.401475 1736.000000	29.401475 789.000000	29.401475 1787.000000	29.401475 795.000000	29.401475 848.000000	29.401475 618.000000	29.401475 1819.000000	29.401475 635.000000
29.422032 1709.000000	29.422032 853.000000	29.422032 1715.000000	29.422032 806.000000	29.422032 875.000000	29.422032 661.000000	29.422032 1836.000000	29.422032 656.000000
29.442590 1723.000000	29.442590 847.000000	29.442590 1703.000000	29.442590 831.000000	29.442590 830.000000	29.442590 648.000000	29.442590 1780.000000	29.442590 696.000000
29.463147 1689.000000	29.463147 835.000000	29.463147 1634.000000	29.463147 781.000000	29.463147 885.000000	29.463147 698.000000	29.463147 1745.000000	29.463147 667.000000
29.483704 1673.000000	29.483704 816.000000	29.483704 1682.000000	29.483704 811.000000	29.483704 912.000000	29.483704 708.000000	29.483704 1745.000000	29.483704 720.000000
29.504261 1649.000000	29.504261 847.000000	29.504261 1669.000000	29.504261 809.000000	29.504261 918.000000	29.504261 685.000000	29.504261 1741.000000	29.504261 681.000000
29.524818 1743.000000	29.524818 849.000000	29.524818 1696.000000	29.524818 833.000000	29.524818 842.000000	29.524818 672.000000	29.524818 1740.000000	29.524818 688.000000
29.545375 1690.000000	29.545375 865.000000	29.545375 1677.000000	29.545375 829.000000	29.545375 955.000000	29.545375 649.000000	29.545375 1738.000000	29.545375 702.000000
29.565933 1686.000000	29.565933 836.000000	29.565933 1697.000000	29.565933 842.000000	29.565933 925.000000	29.565933 724.000000	29.565933 1671.000000	29.565933 698.000000
29.586490 1593.000000	29.586490 857.000000	29.586490 1674.000000	29.586490 818.000000	29.586490 946.000000	29.586490 702.000000	29.586490 1746.000000	29.586490 739.000000
29.607047 1637.000000	29.607047 846.000000	29.607047 1666.000000	29.607047 822.000000	29.607047 951.000000	29.607047 707.000000	29.607047 1715.000000	29.607047 700.000000
29.627604 1594.000000	29.627604 816.000000	29.627604 1571.000000	29.627604 753.000000	29.627604 994.000000	29.627604 650.000000	29.627604 1735.000000	29.627604 634.000000
29.648161 1647.000000	29.648161 869.000000	29.648161 1631.000000	29.648161 808.000000	29.648161 892.000000	29.648161 639.000000	29.648161 1648.000000	29.648161 636.000000
29.668719 1619.000000	29.668719 798.000000	29.668719 1597.000000	29.668719 785.000000	29.668719 819.000000	29.668719 639.000000	29.668719 1718.000000	29.668719 615.000000
29.689276 1658.000000	29.689276 797.000000	29.689276 1668.000000	29.689276 772.000000	29.689276 827.000000	29.689276 625.000000	29.689276 1693.000000	29.689276 659.000000
29.709833 1598.000000	29.709833 849.000000	29.709833 1574.000000	29.709833 782.000000	29.709833 812.000000	29.709833 659.000000	29.709833 1650.000000	29.709833 611.000000
29.730390 1585.000000	29.730390 788.000000	29.730390 1600.000000	29.730390 725.000000	29.730390 801.000000	29.730390 612.000000	29.730390 1630.000000	29.730390 598.000000
29.750947 1643.000000	29.750947 758.000000	29.750947 1657.000000	29.750947 691.000000	29.750947 750.000000	29.750947 591.000000	29.750947 1560.000000	29.750947 577.000000
29.771504 1604.000000	29.771504 839.000000	29.771504 1498.000000	29.771504 697.000000	29.771504 781.000000	29.771504 581.000000	29.771504 1581.000000	29.771504 573.000000
29.792062 1622.000000	29.792062 776.000000	29.792062 1545.000000	29.792062 696.000000	29.792062 750.000000	29.792062 594.000000	29.792062 1600.000000	29.792062 591.000000
29.812619 1614.000000	29.812619 801.000000	29.812619 1601.000000	29.812619 671.000000	29.812619 715.000000	29.812619 552.000000	29.812619 1574.000000	29.812619 546.000000
29.833176 1511.000000	29.833176 819.000000	29.833176 1541.000000	29.833176 660.000000	29.833176 717.000000	29.833176 614.000000	29.833176 1665.000000	29.833176 534.000000
29.853733 1571.000000	29.853733 782.000000	29.853733 1551.000000	29.853733 655.000000	29.853733 692.000000	29.853733 535.000000	29.853733 1584.000000	29.853733 564.000000
29.874290 1655.000000	29.874290 768.000000	29.874290 1488.000000	29.874290 669.000000	29.874290 673.000000	29.874290 560.000000	29.874290 1597.000000	29.874290 534.000000
29.894848 1493.000000	29.894848 723.000000	29.894848 1511.000000	29.894848 649.000000	29.894848 700.000000	29.894848 509.000000	29.894848 1528.000000	29.894848 570.000000
29.915405 1489.000000	29.915405 758.000000	29.915405 1567.000000	29.915405 611.000000	29.915405 665.000000	29.915405 544.000000	29.915405 1601.000000	29.915405 529.000000
29.935962 1562.000000	29.935962 739.000000	29.935962 1453.000000	29.935962 598.000000	29.935962 618.000000	29.935962 552.000000	29.935962 1599.000000	29.935962 543.000000
29.956519 1532.000000	29.956519 705.000000	29.956519 1471.000000	29.956519 587.000000	29.956519 621.000000	29.956519 524.000000	29.956519 1609.000000	29.956519 428.000000
29.977076 1501.000000	29.977076 690.000000	29.977076 1431.000000	29.977076 595.000000	29.977076 609.000000	29.977076 593.000000	29.977076 1545.000000	29.977076 526.000000
29.997633 1447.000000	29.997633 669.000000	29.997633 1482.000000	29.997633 565.000000	29.997633 601.000000	29.997633 524.000000	29.997633 1536.000000	29.997633 481.000000
30.018191 1450.000000	30.018191 680.000000	30.018191 1493.000000	30.018191 559.000000	30.018191 581.000000	30.018191 512.000000	30.018191 1495.000000	30.018191 510.000000
30.038748 1495.000000	30.038748 658.000000	30.038748 1426.000000	30.038748 592.000000	30.038748 573.000000	30.038748 538.000000	30.038748 1501.000000	30.038748 507.000000
30.059305 1440.000000	30.059305 671.000000	30.059305 1477.000000	30.059305 578.000000	30.059305 602.000000	30.059305 504.000000	30.059305 1512.000000	30.059305 476.000000
30.079862 1463.000000	30.079862 641.000000	30.079862 1457.000000	30.079862 579.000000	30.079862 595.000000	30.079862 507.000000	30.079862 1472.000000	30.079862 501.000000
30.100419 1478.000000	30.100419 637.000000	30.100419 1471.000000	30.100419 561.000000	30.100419 543.000000	30.100419 473.000000	30.100419 1484.000000	30.100419 488.000000
30.120977 1426.000000	30.120977 660.000000	30.120977 1410.000000	30.120977 565.000000	30.120977 512.000000	30.120977 549.000000	30.120977 1459.000000	30.120977 477.000000
30.141534 1448.000000	30.141534 604.000000	30.141534 1349.000000	30.141534 570.000000	30.141534 504.000000	30.141534 531.000000	30.141534 1424.000000	30.141534 490.000000
30.162091 1459.000000	30.162091 668.000000	30.162091 1410.000000	30.162091 567.000000	30.162091 531.000000	30.162091 481.000000	30.162091 1483.000000	30.162091 470.000000
30.182648 1460.000000	30.182648 659.000000	30.182648 1392.000000	30.182648 494.000000	30.182648 508.000000	30.182648 529.000000	30.182648 1438.000000	30.182648 465.000000
30.203205 1405.000000	30.203205 632.000000	30.203205 1380.000000	30.203205 532.000000	30.203205 533.000000	30.203205 481.000000	30.203205 1479.000000	30.203205 476.000000
30.223762 1448.000000	30.223762 669.000000	30.223762 1338.000000	30.223762 567.000000	30.223762 553.000000	30.223762 508.000000	30.223762 1425.000000	30.223762 481.000000
30.244320 1393.000000	30.244320 632.000000	30.244320 1441.000000	30.244320 562.000000	30.244320 500.000000	30.244320 472.000000	30.244320 1475.000000	30.244320 489.000000
30.264877 1431.000000	30.264877 606.000000	30.264877 1402.000000	30.264877 545.000000	30.264877 498.000000	30.264877 522.000000	30.264877 1368.000000	30.264877 464.000000
30.285434 1364.000000	30.285434 602.000000	30.285434 1298.000000	30.285434 530.000000	30.285434 491.000000	30.285434 466.000000	30.285434 1354.000000	30.285434 453.000000
30.305991 1382.000000	30.305991 581.000000	30.305991 1332.000000	30.305991 539.000000	30.305991 491.000000	30.305991 470.000000	30.305991 1345.000000	30.305991 523.000000
30.326548 1367.000000	30.326548 574.000000	30.326548 1343.000000	30.326548 536.000000	30.326548 511.000000	30.326548 434.000000	30.326548 1384.000000	30.326548 483.000000
30.347106 1376.000000	30.347106 558.000000	30.347106 1286.000000	30.347106 548.000000	30.347106 527.000000	30.347106 479.000000	30.347106 1477.000000	30.347106 442.000000
30.367663 1354.000000	30.367663 621.000000	30.367663 1309.000000	30.367663 531.000000	30.367663 530.000000	30.367663 523.000000	30.367663 1412.000000	30.367663 449.000000
30.388220 1428.000000	30.388220 586.000000	30.388220 1361.000000	30.388220 512.000000	30.388220 532.000000	30.388220 499.000000	30.388220 1389.000000	30.388220 471.000000
30.408777 1372.000000	30.408777 573.000000	30.408777 1345.000000	30.408777 503.000000	30.408777 565.000000	30.408777 462.000000	30.408777 1421.000000	30.408777 453.000000
30.429334 1394.000000	30.429334 546.000000	30.429334 1359.000000	30.429334 551.000000	30.429334 486.000000	30.429334 484.000000	30.429334 1369.000000	30.429334 457.000000
30.449891 1422.000000	30.449891 611.000000	30.449891 1370.000000	30.449891 563.000000	30.449891 524.000000	30.449891 446.000000	30.449891 1379.000000	30.449891 438.000000
30.470449 1333.000000	30.470449 583.000000	30.470449 1349.000000	30.470449 502.000000	30.470449 530.000000	30.470449 504.000000	30.470449 1387.000000	30.470449 472.000000
30.491006 1392.000000	30.491006 568.000000	30.491006 1282.000000	30.491006 513.000000	30.491006 501.000000	30.491006 460.000000	30.491006 1407.000000	30.491006 467.000000
30.511563 1368.000000	30.511563 588.000000	30.511563 1325.000000	30.511563 506.000000	30.511563 516.000000	30.511563 480.000000	30.511563 1358.000000	30.511563 482.000000
30.532120 1391.000000	30.532120 575.000000	30.532120 1266.000000	30.532120 534.000000	30.532120 481.000000	30.532120 464.000000	30.532120 1390.000000	30.532120 464.000000
30.552677 1363.000000	30.552677 533.000000	30.552677 1366.000000	30.552677 451.000000	30.552677 524.000000	30.552677 478.000000	30.552677 1415.000000	30.552677 513.000000
30.573235 1331.000000	30.573235 566.000000	30.573235 1311.000000	30.573235 505.000000	30.573235 487.000000	30.573235 530.000000	30.573235 1340.000000	30.573235 440.000000
30.593792 1325.000000	30.593792 522.000000	30.593792 1309.000000	30.593792 528.000000	30.593792 508.000000	30.593792 480.000000	30.593792 1424.000000	30.593792 438.000000
30.614349 1294.000000	30.614349 552.000000	30.614349 1329.000000	30.614349 497.000000	30.614349 507.000000	30.614349 493.000000	30.614349 1321.000000	30.614349 503.000000
30.634906 1307.000000	30.634906 551.000000	30.634906 1238.000000	30.634906 556.000000	30.634906 492.000000	30.634906 484.000000	30.634906 1353.000000	30.634906 491.000000
30.655463 1431.000000	30.655463 557.000000	30.655463 1280.000000	30.655463 499.000000	30.655463 498.000000	30.655463 467.000000	30.655463 1369.000000	30.655463 454.000000
30.676020 1384.000000	30.676020 584.000000	30.676020 1253.000000	30.676020 532.000000	30.676020 502.000000	30.676020 502.000000	30.676020 1323.000000	30.676020 471.000000
30.696578 1349.000000	30.696578 583.000000	30.696578 1311.000000	30.696578 487.000000	30.696578 535.000000	30.696578 495.000000	30.696578 1349.000000	30.696578 448.000000
30.717135 1388.000000	30.717135 570.000000	30.717135 1262.000000	30.717135 492.000000	30.717135 495.000000	30.717135 461.000000	30.717135 1376.000000	30.717135 505.000000
30.737692 1363.000000	30.737692 594.000000	30.737692 1382.000000	30.737692 531.000000	30.737692 548.000000	30.737692 527.000000	30.737692 1373.000000	30.737692 476.000000
30.758249 1311.000000	30.758249 559.000000	30.758249 1249.000000	30.758249 494.000000	30.758249 522.000000	30.758249 485.000000	30.758249 1371.000000	30.758249 507.000000
30.778806 1351.000000	30.778806 516.000000	30.778806 1304.000000	30.778806 556.000000	30.778806 546.000000	30.778806 489.000000	30.778806 1408.000000	30.778806 497.000000
30.799364 1366.000000	30.799364 584.000000	30.799364 1303.000000	30.799364 500.000000	30.799364 517.000000	30.799364 509.000000	30.799364 1346.000000	30.799364 529.000000
30.819921 1306.000000	30.819921 564.000000	30.819921 1300.000000	30.819921 541.000000	30.819921 485.000000	30.819921 448.000000	30.819921 1320.000000	30.819921 533.000000
30.840478 1326.000000	30.840478 542.000000	30.840478 1292.000000	30.840478 535.000000	30.840478 525.000000	30.840478 468.000000	30.840478 1366.000000	30.840478 540.000000
30.861035 1307.000000	30.861035 562.000000	30.861035 1286.000000	30.861035 482.000000	30.861035 533.000000	30.861035 523.000000	30.861035 1401.000000	30.861035 548.000000
30.881592 1328.000000	30.881592 602.000000	30.881592 1277.000000	30.881592 538.000000	30.881592 499.000000	30.881592 497.000000	30.881592 1332.000000	30.881592 571.000000
30.902149 1379.000000	30.902149 557.000000	30.902149 1287.000000	30.902149 502.000000	30.902149 502.000000	30.902149 506.000000	30.902149 1383.000000	30.902149 513.000000
30.922707 1333.000000	30.922707 532.000000	30.922707 1287.000000	30.922707 546.000000	30.922707 523.000000	30.922707 510.000000	30.922707 1346.000000	30.922707 519.000000
30.943264 1302.000000	30.943264 572.000000	30.943264 1296.000000	30.943264 510.000000	30.943264 504.000000	30.943264 455.000000	30.943264 1375.000000	30.943264 517.000000
30.963821 1316.000000	30.963821 509.000000	30.963821 1349.000000	30.963821 543.000000	30.963821 521.000000	30.963821 462.000000	30.963821 1347.000000	30.963821 532.000000
30.984378 1313.000000	30.984378 557.000000	30.984378 1242.000000	30.984378 536.000000	30.984378 510.000000	30.984378 472.000000	30.984378 1321.000000	30.984378 510.000000
31.004935 1252.000000	31.004935 548.000000	31.004935 1339.000000	31.004935 526.000000	31.004935 494.000000	31.004935 501.000000	31.004935 1338.000000	31.004935 473.000000
31.025493 1267.000000	31.025493 508.000000	31.025493 1304.000000	31.025493 555.000000	31.025493 537.000000	31.025493 494.000000	31.025493 1408.000000	31.025493 500.000000
31.046050 1299.000000	31.046050 564.000000	31.046050 1280.000000	31.046050 527.000000	31.046050 495.000000	31.046050 481.000000	31.046050 1315.000000	31.046050 468.000000
31.066607 1345.000000	31.066607 571.000000	31.066607 1258.000000	31.066607 524.000000	31.066607 539.000000	31.066607 465.000000	31.066607 1353.000000	31.066607 483.000000
31.087164 1275.000000	31.087164 515.000000	31.087164 1252.000000	31.087164 459.000000	31.087164 486.000000	31.087164 451.000000	31.087164 1368.000000	31.087164 528.000000
31.107721 1319.000000	31.107721 562.000000	31.107721 1285.000000	31.107721 497.000000	31.107721 477.000000	31.107721 459.000000	31.107721 1325.000000	31.107721 476.000000
31.128278 1311.000000	31.128278 530.000000	31.128278 1256.000000	31.128278 500.000000	31.128278 496.000000	31.128278 472.000000	31.128278 1348.000000	31.128278 448.000000
31.148836 1305.000000	31.148836 560.000000	31.148836 1273.000000	31.148836 512.000000	31.148836 549.000000	31.148836 467.000000	31.148836 1357.000000	31.148836 459.000000
31.169393 1311.000000	31.169393 522.000000	31.169393 1271.000000	31.169393 522.000000	31.169393 517.000000	31.169393 485.000000	31.169393 1318.000000	31.169393 491.000000
31.189950 1296.000000	31.189950 545.000000	31.189950 1299.000000	31.189950 530.000000	31.189950 542.000000	31.189950 482.000000	31.189950 1307.000000	31.189950 479.000000
31.210507 1389.000000	31.210507 532.000000	31.210507 1243.000000	31.210507 526.000000	31.210507 473.000000	31.210507 486.000000	31.210507 1354.000000	31.210507 484.000000
31.231064 1334.000000	31.231064 593.000000	31.231064 1229.000000	31.231064 556.000000	31.231064 560.000000	31.231064 426.000000	31.231064 1368.000000	31.231064 485.000000
31.251622 1310.000000	31.251622 566.000000	31.251622 1293.000000	31.251622 537.000000	31.251622 529.000000	31.251622 493.000000	31.251622 1415.000000	31.251622 504.000000
31.272179 1305.000000	31.272179 601.000000	31.272179 1338.000000	31.272179 513.000000	31.272179 519.000000	31.272179 481.000000	31.272179 1298.000000	31.272179 461.000000
31.292736 1331.000000	31.292736 518.000000	31.292736 1339.000000	31.292736 514.000000	31.292736 495.000000	31.292736 481.000000	31.292736 1364.000000	31.292736 488.000000
31.313293 1336.000000	31.313293 567.000000	31.313293 1294.000000	31.313293 542.000000	31.313293 524.000000	31.313293 483.000000	31.313293 1289.000000	31.313293 469.000000
31.333850 1283.000000	31.333850 542.000000	31.333850 1376.000000	31.333850 550.000000	31.333850 550.000000	31.333850 507.000000	31.333850 1328.000000	31.333850 507.000000
31.354407 1365.000000	31.354407 586.000000	31.354407 1294.000000	31.354407 513.000000	31.354407 513.000000	31.354407 490.000000	31.354407 1309.000000	31.354407 478.000000
31.374965 1350.000000	31.374965 556.000000	31.374965 1294.000000	31.374965 538.000000	31.374965 491.000000	31.374965 495.000000	31.374965 1397.000000	31.374965 491.000000
31.395522 1318.000000	31.395522 594.000000	31.395522 1349.000000	31.395522 531.000000	31.395522 547.000000	31.395522 494.000000	31.395522 1370.000000	31.395522 521.000000
31.416079 1337.000000	31.416079 591.000000	31.416079 1308.000000	31.416079 583.000000	31.416079 535.000000	31.416079 520.000000	31.416079 1397.000000	31.416079 475.000000
31.436636 1392.000000	31.436636 632.000000	31.436636 1384.000000	31.436636 541.000000	31.436636 519.000000	31.436636 505.000000	31.436636 1333.000000	31.436636 488.000000
31.457193 1338.000000	31.457193 589.000000	31.457193 1383.000000	31.457193 515.000000	31.457193 551.000000	31.457193 548.000000	31.457193 1441.000000	31.457193 518.000000
31.477751 1419.000000	31.477751 633.000000	31.477751 1422.000000	31.477751 590.000000	31.477751 534.000000	31.477751 537.000000	31.477751 1445.000000	31.477751 518.000000
31.498308 1419.000000	31.498308 587.000000	31.498308 1386.000000	31.498308 553.000000	31.498308 562.000000	31.498308 602.000000	31.498308 1517.000000	31.498308 560.000000
31.518865 1524.000000	31.518865 643.000000	31.518865 1481.000000	31.518865 588.000000	31.518865 535.000000	31.518865 577.000000	31.518865 1530.000000	31.518865 604.000000
31.539422 1516.000000	31.539422 641.000000	31.539422 1466.000000	31.539422 538.000000	31.539422 606.000000	31.539422 577.000000	31.539422 1605.000000	31.539422 562.000000
31.559979 1485.000000	31.559979 696.000000	31.559979 1599.000000	31.559979 614.000000	31.559979 650.000000	31.559979 611.000000	31.559979 1537.000000	31.559979 579.000000
31.580536 1692.000000	31.580536 682.000000	31.580536 1683.000000	31.580536 594.000000	31.580536 637.000000	31.580536 653.000000	31.580536 1563.000000	31.580536 593.000000
31.601094 1751.000000	31.601094 740.000000	31.601094 1697.000000	31.601094 690.000000	31.601094 656.000000	31.601094 667.000000	31.601094 1712.000000	31.601094 652.000000
31.621651 1958.000000	31.621651 802.000000	31.621651 1817.000000	31.621651 725.000000	31.621651 702.000000	31.621651 692.000000	31.621651 1931.000000	31.621651 676.000000
31.642208 2205.000000	31.642208 799.000000	31.642208 1988.000000	31.642208 736.000000	31.642208 795.000000	31.642208 774.000000	31.642208 2011.000000	31.642208 740.000000
31.662765 2800.000000	31.662765 941.000000	31.662765 2391.000000	31.662765 810.000000	31.662765 870.000000	31.662765 870.000000	31.662765 2418.000000	31.662765 907.000000
31.683322 3813.000000	31.683322 1142.000000	31.683322 2961.000000	31.683322 1011.000000	31.683322 1090.000000	31.683322 1224.000000	31.683322 3017.000000	31.683322 1011.000000
31.703880 5706.000000	31.703880 1667.000000	31.703880 4420.000000	31.703880 1316.000000	31.703880 1436.000000	31.703880 1547.000000	31.703880 4180.000000	31.703880 1442.000000
31.724437 7987.000000	31.724437 2466.000000	31.724437 6643.000000	31.724437 1756.000000	31.724437 2215.000000	31.724437 2252.000000	31.724437 6405.000000	31.724437 2205.000000
31.744994 9451.000000	31.744994 3656.000000	31.744994 9144.000000	31.744994 2861.000000	31.744994 3277.000000	31.744994 3429.000000	31.744994 8849.000000	31.744994 3297.000000
31.765551 8358.000000	31.765551 4755.000000	31.765551 10274.000000	31.765551 3956.000000	31.765551 4324.000000	31.765551 4560.000000	31.765551 9475.000000	31.765551 4496.000000
31.786108 6490.000000	31.786108 4412.000000	31.786108 8503.000000	31.786108 4678.000000	31.786108 4706.000000	31.786108 4689.000000	31.786108 7782.000000	31.786108 4782.000000
31.806666 6090.000000	31.806666 3544.000000	31.806666 6647.000000	31.806666 4177.000000	31.806666 3753.000000	31.806666 3614.000000	31.806666 6176.000000	31.806666 4053.000000
31.827223 5935.000000	31.827223 2989.000000	31.827223 6567.000000	31.827223 3170.000000	31.827223 3126.000000	31.827223 2990.000000	31.827223 6048.000000	31.827223 3145.000000
31.847780 4661.000000	31.847780 3039.000000	31.847780 6078.000000	31.847780 2968.000000	31.847780 2986.000000	31.847780 2904.000000	31.847780 5790.000000	31.847780 2979.000000
31.868337 3174.000000	31.868337 2561.000000	31.868337 4615.000000	31.868337 2700.000000	31.868337 2733.000000	31.868337 2625.000000	31.868337 4210.000000	31.868337 2865.000000
31.888894 2369.000000	31.888894 1715.000000	31.888894 3008.000000	31.888894 2294.000000	31.888894 1885.000000	31.888894 1822.000000	31.888894 2847.000000	31.888894 2110.000000
31.909451 1963.000000	31.909451 1191.000000	31.909451 2249.000000	31.909451 1458.000000	31.909451 1254.000000	31.909451 1180.000000	31.909451 2213.000000	31.909451 1268.000000
31.930009 1799.000000	31.930009 905.000000	31.930009 1898.000000	31.930009 1003.000000	31.930009 928.000000	31.930009 902.000000	31.930009 1908.000000	31.930009 929.000000
31.950566 1666.000000	31.950566 796.000000	31.950566 1705.000000	31.950566 825.000000	31.950566 814.000000	31.950566 758.000000	31.950566 1770.000000	31.950566 770.000000
31.971123 1508.000000	31.971123 752.000000	31.971123 1698.000000	31.971123 721.000000	31.971123 669.000000	31.971123 675.000000	31.971123 1621.000000	31.971123 664.000000
31.991680 1555.000000	31.991680 685.000000	31.991680 1522.000000	31.991680 695.000000	31.991680 647.000000	31.991680 676.000000	31.991680 1603.000000	31.991680 697.000000
32.012237 1490.000000	32.012237 654.000000	32.012237 1504.000000	32.012237 647.000000	32.012237 616.000000	32.012237 599.000000	32.012237 1583.000000	32.012237 598.000000
32.032795 1440.000000	32.032795 617.000000	32.032795 1479.000000	32.032795 633.000000	32.032795 588.000000	32.032795 573.000000	32.032795 1486.000000	32.032795 592.000000
32.053352 1423.000000	32.053352 579.000000	32.053352 1382.000000	32.053352 632.000000	32.053352 591.000000	32.053352 535.000000	32.053352 1427.000000	32.053352 586.000000
32.073909 1369.000000	32.073909 625.000000	32.073909 1370.000000	32.073909 602.000000	32.073909 549.000000	32.073909 581.000000	32.073909 1411.000000	32.073909 558.000000
32.094466 1374.000000	32.094466 586.000000	32.094466 1344.000000	32.094466 618.000000	32.094466 534.000000	32.094466 555.000000	32.094466 1457.000000	32.094466 560.000000
32.115023 1407.000000	32.115023 577.000000	32.115023 1370.000000	32.115023 568.000000	32.115023 537.000000	32.115023 538.000000	32.115023 1391.000000	32.115023 529.000000
32.135580 1367.000000	32.135580 551.000000	32.135580 1308.000000	32.135580 608.000000	32.135580 492.000000	32.135580 551.000000	32.135580 1461.000000	32.135580 555.000000
32.156138 1374.000000	32.156138 598.000000	32.156138 1396.000000	32.156138 568.000000	32.156138 528.000000	32.156138 551.000000	32.156138 1396.000000	32.156138 487.000000
32.176695 1327.000000	32.176695 540.000000	32.176695 1328.000000	32.176695 574.000000	32.176695 503.000000	32.176695 574.000000	32.176695 1358.000000	32.176695 542.000000
32.197252 1410.000000	32.197252 567.000000	32.197252 1303.000000	32.197252 544.000000	32.197252 522.000000	32.197252 504.000000	32.197252 1385.000000	32.197252 531.000000
32.217809 1300.000000	32.217809 539.000000	32.217809 1276.000000	32.217809 537.000000	32.217809 504.000000	32.217809 497.000000	32.217809 1382.000000	32.217809 525.000000
32.238366 1299.000000	32.238366 534.000000	32.238366 1214.000000	32.238366 586.000000	32.238366 534.000000	32.238366 542.000000	32.238366 1413.000000	32.238366 493.000000
32.258924 1297.000000	32.258924 551.000000	32.258924 1274.000000	32.258924 566.000000	32.258924 527.000000	32.258924 555.000000	32.258924 1340.000000	32.258924 531.000000
32.279481 1328.000000	32.279481 537.000000	32.279481 1312.000000	32.279481 559.000000	32.279481 562.000000	32.279481 540.000000	32.279481 1296.000000	32.279481 497.000000
32.300038 1307.000000	32.300038 589.000000	32.300038 1298.000000	32.300038 541.000000	32.300038 548.000000	32.300038 529.000000	32.300038 1403.000000	32.300038 497.000000
32.320595 1311.000000	32.320595 555.000000	32.320595 1308.000000	32.320595 569.000000	32.320595 532.000000	32.320595 533.000000	32.320595 1325.000000	32.320595 531.000000
32.341152 1305.000000	32.341152 570.000000	32.341152 1341.000000	32.341152 526.000000	32.341152 529.000000	32.341152 535.000000	32.341152 1347.000000	32.341152 560.000000
32.361709 1254.000000	32.361709 526.000000	32.361709 1270.000000	32.361709 559.000000	32.361709 555.000000	32.361709 555.000000	32.361709 1331.000000	32.361709 586.000000
32.382267 1286.000000	32.382267 496.000000	32.382267 1287.000000	32.382267 547.000000	32.382267 531.000000	32.382267 557.000000	32.382267 1329.000000	32.382267 493.000000
32.402824 1315.000000	32.402824 535.000000	32.402824 1278.000000	32.402824 575.000000	32.402824 569.000000	32.402824 542.000000	32.402824 1317.000000	32.402824 554.000000
32.423381 1242.000000	32.423381 520.000000	32.423381 1303.000000	32.423381 571.000000	32.423381 531.000000	32.423381 578.000000	32.423381 1229.000000	32.423381 578.000000
32.443938 1289.000000	32.443938 522.000000	32.443938 1227.000000	32.443938 577.000000	32.443938 532.000000	32.443938 559.000000	32.443938 1310.000000	32.443938 543.000000
32.464495 1199.000000	32.464495 525.000000	32.464495 1207.000000	32.464495 558.000000	32.464495 560.000000	32.464495 616.000000	32.464495 1316.000000	32.464495 549.000000
32.485053 1296.000000	32.485053 517.000000	32.485053 1229.000000	32.485053 540.000000	32.485053 579.000000	32.485053 593.000000	32.485053 1247.000000	32.485053 623.000000
32.505610 1301.000000	32.505610 554.000000	32.505610 1211.000000	32.505610 567.000000	32.505610 554.000000	32.505610 576.000000	32.505610 1297.000000	32.505610 602.000000
32.526167 1308.000000	32.526167 513.000000	32.526167 1175.000000	32.526167 543.000000	32.526167 571.000000	32.526167 616.000000	32.526167 1299.000000	32.526167 628.000000
32.546724 1299.000000	32.546724 587.000000	32.546724 1202.000000	32.546724 580.000000	32.546724 505.000000	32.546724 596.000000	32.546724 1294.000000	32.546724 607.000000
32.567281 1199.000000	32.567281 506.000000	32.567281 1201.000000	32.567281 572.000000	32.567281 574.000000	32.567281 671.000000	32.567281 1251.000000	32.567281 601.000000
32.587838 1221.000000	32.587838 556.000000	32.587838 1218.000000	32.587838 596.000000	32.587838 586.000000	32.587838 646.000000	32.587838 1248.000000	32.587838 623.000000
32.608396 1184.000000	32.608396 515.000000	32.608396 1278.000000	32.608396 582.000000	32.608396 602.000000	32.608396 657.000000	32.608396 1236.000000	32.608396 656.000000
32.628953 1273.000000	32.628953 497.000000	32.628953 1268.000000	32.628953 569.000000	32.628953 611.000000	32.628953 692.000000	32.628953 1242.000000	32.628953 674.000000
32.649510 1228.000000	32.649510 529.000000	32.649510 1260.000000	32.649510 583.000000	32.649510 651.000000	32.649510 666.000000	32.649510 1228.000000	32.649510 682.000000
32.670067 1183.000000	32.670067 557.000000	32.670067 1212.000000	32.670067 645.000000	32.670067 616.000000	32.670067 752.000000	32.670067 1275.000000	32.670067 717.000000
32.690624 1259.000000	32.690624 536.000000	32.690624 1144.000000	32.690624 576.000000	32.690624 626.000000	32.690624 761.000000	32.690624 1324.000000	32.690624 750.000000
32.711182 1157.000000	32.711182 502.000000	32.711182 1215.000000	32.711182 655.000000	32.711182 660.000000	32.711182 767.000000	32.711182 1267.000000	32.711182 791.000000
32.731739 1221.000000	32.731739 555.000000	32.731739 1180.000000	32.731739 644.000000	32.731739 677.000000	32.731739 760.000000	32.731739 1200.000000	32.731739 769.000000
32.752296 1188.000000	32.752296 527.000000	32.752296 1119.000000	32.752296 647.000000	32.752296 639.000000	32.752296 769.000000	32.752296 1278.000000	32.752296 810.000000
32.772853 1220.000000	32.772853 566.000000	32.772853 1160.000000	32.772853 623.000000	32.772853 724.000000	32.772853 820.000000	32.772853 1247.000000	32.772853 885.000000
32.793410 1164.000000	32.793410 503.000000	32.793410 1256.000000	32.793410 736.000000	32.793410 728.000000	32.793410 811.000000	32.793410 1182.000000	32.793410 826.000000
32.813967 1167.000000	32.813967 533.000000	32.813967 1174.000000	32.813967 644.000000	32.813967 737.000000	32.813967 834.000000	32.813967 1241.000000	32.813967 852.000000
32.834525 1173.000000	32.834525 499.000000	32.834525 1129.000000	32.834525 617.000000	32.834525 744.000000	32.834525 894.000000	32.834525 1209.000000	32.834525 904.000000
32.855082 1202.000000	32.855082 507.000000	32.855082 1279.000000	32.855082 663.000000	32.855082 733.000000	32.855082 861.000000	32.855082 1251.000000	32.855082 867.000000
32.875639 1192.000000	32.875639 518.000000	32.875639 1170.000000	32.875639 675.000000	32.875639 767.000000	32.875639 890.000000	32.875639 1218.000000	32.875639 926.000000
32.896196 1168.000000	32.896196 534.000000	32.896196 1208.000000	32.896196 682.000000	32.896196 720.000000	32.896196 841.000000	32.896196 1217.000000	32.896196 911.000000
32.916753 1210.000000	32.916753 462.000000	32.916753 1135.000000	32.916753 689.000000	32.916753 732.000000	32.916753 815.000000	32.916753 1277.000000	32.916753 900.000000
32.937311 1228.000000	32.937311 505.000000	32.937311 1195.000000	32.937311 684.000000	32.937311 744.000000	32.937311 870.000000	32.937311 1230.000000	32.937311 888.000000
32.957868 1165.000000	32.957868 482.000000	32.957868 1131.000000	32.957868 718.000000	32.957868 689.000000	32.957868 844.000000	32.957868 1221.000000	32.957868 896.000000
32.978425 1203.000000	32.978425 484.000000	32.978425 1104.000000	32.978425 707.000000	32.978425 692.000000	32.978425 805.000000	32.978425 1185.000000	32.978425 825.000000
32.998982 1125.000000	32.998982 495.000000	32.998982 1162.000000	32.998982 677.000000	32.998982 707.000000	32.998982 817.000000	32.998982 1221.000000	32.998982 860.000000
33.019539 1155.000000	33.019539 516.000000	33.019539 1104.000000	33.019539 617.000000	33.019539 720.000000	33.019539 755.000000	33.019539 1162.000000	33.019539 783.000000
33.040096 1108.000000	33.040096 498.000000	33.040096 1140.000000	33.040096 613.000000	33.040096 708.000000	33.040096 796.000000	33.040096 1205.000000	33.040096 803.000000
33.060654 1149.000000	33.060654 467.000000	33.060654 1119.000000	33.060654 615.000000	33.060654 664.000000	33.060654 702.000000	33.060654 1183.000000	33.060654 810.000000
33.081211 1158.000000	33.081211 449.000000	33.081211 1111.000000	33.081211 576.000000	33.081211 669.000000	33.081211 774.000000	33.081211 1253.000000	33.081211 765.000000
33.101768 1182.000000	33.101768 497.000000	33.101768 1186.000000	33.101768 587.000000	33.101768 602.000000	33.101768 677.000000	33.101768 1152.000000	33.101768 687.000000
33.122325 1163.000000	33.122325 509.000000	33.122325 1146.000000	33.122325 551.000000	33.122325 634.000000	33.122325 709.000000	33.122325 1175.000000	33.122325 703.000000
33.142882 1158.000000	33.142882 474.000000	33.142882 1125.000000	33.142882 590.000000	33.142882 624.000000	33.142882 639.000000	33.142882 1077.000000	33.142882 652.000000
33.163440 1167.000000	33.163440 485.000000	33.163440 1178.000000	33.163440 567.000000	33.163440 582.000000	33.163440 630.000000	33.163440 1200.000000	33.163440 660.000000
33.183997 1170.000000	33.183997 506.000000	33.183997 1157.000000	33.183997 549.000000	33.183997 563.000000	33.183997 597.000000	33.183997 1181.000000	33.183997 605.000000
33.204554 1172.000000	33.204554 467.000000	33.204554 1186.000000	33.204554 519.000000	33.204554 569.000000	33.204554 589.000000	33.204554 1081.000000	33.204554 606.000000
33.225111 1171.000000	33.225111 515.000000	33.225111 1173.000000	33.225111 537.000000	33.225111 563.000000	33.225111 578.000000	33.225111 1232.000000	33.225111 577.000000
33.245668 1167.000000	33.245668 529.000000	33.245668 1083.000000	33.245668 542.000000	33.245668 552.000000	33.245668 557.000000	33.245668 1200.000000	33.245668 541.000000
33.266225 1194.000000	33.266225 468.000000	33.266225 1088.000000	33.266225 612.000000	33.266225 579.000000	33.266225 597.000000	33.266225 1230.000000	33.266225 588.000000
33.286783 1150.000000	33.286783 527.000000	33.286783 1129.000000	33.286783 522.000000	33.286783 521.000000	33.286783 558.000000	33.286783 1168.000000	33.286783 534.000000
33.307340 1162.000000	33.307340 477.000000	33.307340 1132.000000	33.307340 515.000000	33.307340 513.000000	33.307340 546.000000	33.307340 1166.000000	33.307340 525.000000
33.327897 1139.000000	33.327897 482.000000	33.327897 1119.000000	33.327897 535.000000	33.327897 510.000000	33.327897 514.000000	33.327897 1166.000000	33.327897 546.000000
33.348454 1167.000000	33.348454 515.000000	33.348454 1141.000000	33.348454 533.000000	33.348454 487.000000	33.348454 521.000000	33.348454 1173.000000	33.348454 499.000000
33.369011 1109.000000	33.369011 483.000000	33.369011 1110.000000	33.369011 513.000000	33.369011 526.000000	33.369011 538.000000	33.369011 1224.000000	33.369011 508.000000
33.389569 1151.000000	33.389569 516.000000	33.389569 1161.000000	33.389569 537.000000	33.389569 476.000000	33.389569 504.000000	33.389569 1172.000000	33.389569 524.000000
33.410126 1061.000000	33.410126 488.000000	33.410126 1133.000000	33.410126 472.000000	33.410126 499.000000	33.410126 490.000000	33.410126 1120.000000	33.410126 515.000000
33.430683 1165.000000	33.430683 490.000000	33.430683 1158.000000	33.430683 453.000000	33.430683 507.000000	33.430683 476.000000	33.430683 1156.000000	33.430683 460.000000
33.451240 1188.000000	33.451240 499.000000	33.451240 1078.000000	33.451240 486.000000	33.451240 446.000000	33.451240 475.000000	33.451240 1132.000000	33.451240 479.000000
33.471797 1172.000000	33.471797 426.000000	33.471797 1113.000000	33.471797 474.000000	33.471797 471.000000	33.471797 472.000000	33.471797 1126.000000	33.471797 504.000000
33.492354 1132.000000	33.492354 457.000000	33.492354 1109.000000	33.492354 506.000000	33.492354 459.000000	33.492354 439.000000	33.492354 1225.000000	33.492354 471.000000
33.512912 1182.000000	33.512912 463.000000	33.512912 1109.000000	33.512912 490.000000	33.512912 497.000000	33.512912 480.000000	33.512912 1144.000000	33.512912 493.000000
33.533469 1056.000000	33.533469 484.000000	33.533469 1102.000000	33.533469 467.000000	33.533469 486.000000	33.533469 458.000000	33.533469 1136.000000	33.533469 465.000000
33.554026 1173.000000	33.554026 477.000000	33.554026 1067.000000	33.554026 456.000000	33.554026 498.000000	33.554026 489.000000	33.554026 1183.000000	33.554026 511.000000
33.574583 1079.000000	33.574583 495.000000	33.574583 1137.000000	33.574583 475.000000	33.574583 447.000000	33.574583 433.000000	33.574583 1157.000000	33.574583 421.000000
33.595140 1073.000000	33.595140 455.000000	33.595140 1054.000000	33.595140 464.000000	33.595140 470.000000	33.595140 484.000000	33.595140 1167.000000	33.595140 466.000000
33.615698 1146.000000	33.615698 488.000000	33.615698 1084.000000	33.615698 444.000000	33.615698 451.000000	33.615698 458.000000	33.615698 1115.000000	33.615698 420.000000
33.636255 1170.000000	33.636255 463.000000	33.636255 1131.000000	33.636255 456.000000	33.636255 441.000000	33.636255 461.000000	33.636255 1185.000000	33.636255 436.000000
33.656812 1114.000000	33.656812 444.000000	33.656812 1101.000000	33.656812 465.000000	33.656812 447.000000	33.656812 431.000000	33.656812 1219.000000	33.656812 452.000000
33.677369 1149.000000	33.677369 466.000000	33.677369 1107.000000	33.677369 437.000000	33.677369 445.000000	33.677369 450.000000	33.677369 1156.000000	33.677369 497.000000
33.697926 1112.000000	33.697926 470.000000	33.697926 1123.000000	33.697926 461.000000	33.697926 446.000000	33.697926 441.000000	33.697926 1097.000000	33.697926 448.000000
33.718483 1073.000000	33.718483 458.000000	33.718483 1091.000000	33.718483 497.000000	33.718483 466.000000	33.718483 440.000000	33.718483 1118.000000	33.718483 435.000000
33.739041 1088.000000	33.739041 447.000000	33.739041 1119.000000	33.739041 467.000000	33.739041 421.000000	33.739041 451.000000	33.739041 1154.000000	33.739041 428.000000
33.759598 1091.000000	33.759598 444.000000	33.759598 1191.000000	33.759598 451.000000	33.759598 476.000000	33.759598 437.000000	33.759598 1102.000000	33.759598 434.000000
33.780155 1087.000000	33.780155 452.000000	33.780155 1149.000000	33.780155 449.000000	33.780155 431.000000	33.780155 432.000000	33.780155 1207.000000	33.780155 443.000000
33.800712 1134.000000	33.800712 489.000000	33.800712 1069.000000	33.800712 472.000000	33.800712 431.000000	33.800712 443.000000	33.800712 1145.000000	33.800712 418.000000
33.821269 1159.000000	33.821269 458.000000	33.821269 1110.000000	33.821269 421.000000	33.821269 415.000000	33.821269 439.000000	33.821269 1107.000000	33.821269 441.000000
33.841827 1100.000000	33.841827 503.000000	33.841827 1073.000000	33.841827 480.000000	33.841827 472.000000	33.841827 463.000000	33.841827 1119.000000	33.841827 460.000000
33.862384 1105.000000	33.862384 484.000000	33.862384 1122.000000	33.862384 455.000000	33.862384 454.000000	33.862384 435.000000	33.862384 1188.000000	33.862384 427.000000
33.882941 1145.000000	33.882941 468.000000	33.882941 1108.000000	33.882941 450.000000	33.882941 448.000000	33.882941 453.000000	33.882941 1164.000000	33.882941 427.000000
33.903498 1159.000000	33.903498 485.000000	33.903498 1139.000000	33.903498 466.000000	33.903498 430.000000	33.903498 442.000000	33.903498 1152.000000	33.903498 404.000000
33.924055 1090.000000	33.924055 513.000000	33.924055 1168.000000	33.924055 455.000000	33.924055 437.000000	33.924055 422.000000	33.924055 1144.000000	33.924055 422.000000
33.944612 1114.000000	33.944612 457.000000	33.944612 1065.000000	33.944612 442.000000	33.944612 434.000000	33.944612 452.000000	33.944612 1192.000000	33.944612 450.000000
33.965170 1203.000000	33.965170 467.000000	33.965170 1092.000000	33.965170 461.000000	33.965170 438.000000	33.965170 471.000000	33.965170 1223.000000	33.965170 416.000000
33.985727 1181.000000	33.985727 560.000000	33.985727 1149.000000	33.985727 458.000000	33.985727 416.000000	33.985727 425.000000	33.985727 1118.000000	33.985727 424.000000
34.006284 1140.000000	34.006284 518.000000	34.006284 1148.000000	34.006284 463.000000	34.006284 428.000000	34.006284 426.000000	34.006284 1159.000000	34.006284 458.000000
34.026841 1165.000000	34.026841 484.000000	34.026841 1137.000000	34.026841 433.000000	34.026841 399.000000	34.026841 442.000000	34.026841 1200.000000	34.026841 449.000000
34.047398 1146.000000	34.047398 484.000000	34.047398 1199.000000	34.047398 467.000000	34.047398 440.000000	34.047398 471.000000	34.047398 1177.000000	34.047398 445.000000
34.067956 1247.000000	34.067956 491.000000	34.067956 1206.000000	34.067956 482.000000	34.067956 438.000000	34.067956 424.000000	34.067956 1240.000000	34.067956 420.000000
34.088513 1202.000000	34.088513 468.000000	34.088513 1237.000000	34.088513 471.000000	34.088513 452.000000	34.088513 421.000000	34.088513 1235.000000	34.088513 478.000000
34.109070 1192.000000	34.109070 488.000000	34.109070 1254.000000	34.109070 482.000000	34.109070 455.000000	34.109070 457.000000	34.109070 1243.000000	34.109070 455.000000
34.129627 1201.000000	34.129627 504.000000	34.129627 1193.000000	34.129627 469.000000	34.129627 496.000000	34.129627 434.000000	34.129627 1306.000000	34.129627 459.000000
34.150184 1220.000000	34.150184 505.000000	34.150184 1253.000000	34.150184 529.000000	34.150184 456.000000	34.150184 458.000000	34.150184 1258.000000	34.150184 465.000000
34.170741 1202.000000	34.170741 527.000000	34.170741 1234.000000	34.170741 499.000000	34.170741 512.000000	34.170741 499.000000	34.170741 1258.000000	34.170741 477.000000
34.191299 1310.000000	34.191299 533.000000	34.191299 1320.000000	34.191299 468.000000	34.191299 528.000000	34.191299 494.000000	34.191299 1318.000000	34.191299 470.000000
34.211856 1288.000000	34.211856 578.000000	34.211856 1378.000000	34.211856 522.000000	34.211856 488.000000	34.211856 488.000000	34.211856 1328.000000	34.211856 458.000000
34.232413 1378.000000	34.232413 583.000000	34.232413 1437.000000	34.232413 525.000000	34.232413 512.000000	34.232413 503.000000	34.232413 1407.000000	34.232413 538.000000
34.252970 1458.000000	34.252970 588.000000	34.252970 1435.000000	34.252970 565.000000	34.252970 496.000000	34.252970 541.000000	34.252970 1391.000000	34.252970 572.000000
34.273527 1590.000000	34.273527 618.000000	34.273527 1452.000000	34.273527 566.000000	34.273527 629.000000	34.273527 551.000000	34.273527 1484.000000	34.273527 579.000000
34.294085 1795.000000	34.294085 658.000000	34.294085 1619.000000	34.294085 614.000000	34.294085 597.000000	34.294085 602.000000	34.294085 1607.000000	34.294085 629.000000
34.314642 2138.000000	34.314642 691.000000	34.314642 1896.000000	34.314642 598.000000	34.314642 628.000000	34.314642 707.000000	34.314642 1934.000000	34.314642 705.000000
34.335199 2989.000000	34.335199 880.000000	34.335199 2311.000000	34.335199 724.000000	34.335199 838.000000	34.335199 847.000000	34.335199 2254.000000	34.335199 824.000000
34.355756 4463.000000	34.355756 1204.000000	34.355756 3221.000000	34.355756 921.000000	34.355756 1106.000000	34.355756 1163.000000	34.355756 3291.000000	34.355756 1018.000000
34.376313 6658.000000	34.376313 1883.000000	34.376313 5301.000000	34.376313 1391.000000	34.376313 1670.000000	34.376313 1799.000000	34.376313 5082.000000	34.376313 1745.000000
34.396870 8331.000000	34.396870 2920.000000	34.396870 7529.000000	34.396870 2156.000000	34.396870 2574.000000	34.396870 2812.000000	34.396870 7324.000000	34.396870 2606.000000
34.417428 7276.000000	34.417428 4042.000000	34.417428 8999.000000	34.417428 3321.000000	34.417428 3774.000000	34.417428 3993.000000	34.417428 8241.000000	34.417428 3949.000000
34.437985 5018.000000	34.437985 4006.000000	34.437985 7102.000000	34.437985 4140.000000	34.437985 4073.000000	34.437985 3942.000000	34.437985 6423.000000	34.437985 4367.000000
34.458542 4612.000000	34.458542 2861.000000	34.458542 5112.000000	34.458542 3544.000000	34.458542 2986.000000	34.458542 2882.000000	34.458542 4682.000000	34.458542 3204.000000
34.479099 5035.000000	34.479099 2254.000000	34.479099 4930.000000	34.479099 2390.000000	34.479099 2321.000000	34.479099 2246.000000	34.479099 4710.000000	34.479099 2349.000000
34.499656 4731.000000	34.499656 2403.000000	34.499656 5537.000000	34.499656 2278.000000	34.499656 2332.000000	34.499656 2391.000000	34.499656 5017.000000	34.499656 2443.000000
34.520214 3106.000000	34.520214 2381.000000	34.520214 4501.000000	34.520214 2426.000000	34.520214 2350.000000	34.520214 2424.000000	34.520214 4204.000000	34.520214 2515.000000
34.540771 2067.000000	34.540771 1668.000000	34.540771 2928.000000	34.540771 2212.000000	34.540771 1788.000000	34.540771 1793.000000	34.540771 2684.000000	34.540771 2065.000000
34.561328 1613.000000	34.561328 1064.000000	34.561328 2022.000000	34.561328 1448.000000	34.561328 1167.000000	34.561328 1112.000000	34.561328 1932.000000	34.561328 1285.000000
34.581885 1566.000000	34.581885 829.000000	34.581885 1684.000000	34.581885 974.000000	34.581885 844.000000	34.581885 803.000000	34.581885 1626.000000	34.581885 829.000000
34.602442 1424.000000	34.602442 697.000000	34.602442 1586.000000	34.602442 729.000000	34.602442 668.000000	34.602442 622.000000	34.602442 1512.000000	34.602442 688.000000
34.622999 1359.000000	34.622999 650.000000	34.622999 1383.000000	34.622999 614.000000	34.622999 609.000000	34.622999 516.000000	34.622999 1472.000000	34.622999 618.000000
34.643557 1328.000000	34.643557 600.000000	34.643557 1381.000000	34.643557 593.000000	34.643557 591.000000	34.643557 502.000000	34.643557 1463.000000	34.643557 574.000000
34.664114 1248.000000	34.664114 591.000000	34.664114 1304.000000	34.664114 579.000000	34.664114 583.000000	34.664114 542.000000	34.664114 1380.000000	34.664114 492.000000
34.684671 1255.000000	34.684671 583.000000	34.684671 1245.000000	34.684671 572.000000	34.684671 534.000000	34.684671 528.000000	34.684671 1344.000000	34.684671 540.000000
34.705228 1262.000000	34.705228 595.000000	34.705228 1289.000000	34.705228 547.000000	34.705228 505.000000	34.705228 458.000000	34.705228 1321.000000	34.705228 532.000000
34.725785 1250.000000	34.725785 566.000000	34.725785 1249.000000	34.725785 504.000000	34.725785 511.000000	34.725785 567.000000	34.725785 1308.000000	34.725785 544.000000
34.746343 1294.000000	34.746343 522.000000	34.746343 1250.000000	34.746343 534.000000	34.746343 550.000000	34.746343 459.000000	34.746343 1362.000000	34.746343 506.000000
34.766900 1225.000000	34.766900 557.000000	34.766900 1304.000000	34.766900 530.000000	34.766900 515.000000	34.766900 485.000000	34.766900 1314.000000	34.766900 499.000000
34.787457 1236.000000	34.787457 525.000000	34.787457 1228.000000	34.787457 482.000000	34.787457 444.000000	34.787457 466.000000	34.787457 1312.000000	34.787457 434.000000
34.808014 1242.000000	34.808014 510.000000	34.808014 1218.000000	34.808014 484.000000	34.808014 463.000000	34.808014 487.000000	34.808014 1290.000000	34.808014 491.000000
34.828571 1226.000000	34.828571 505.000000	34.828571 1242.000000	34.828571 456.000000	34.828571 500.000000	34.828571 472.000000	34.828571 1332.000000	34.828571 483.000000
34.849128 1313.000000	34.849128 515.000000	34.849128 1214.000000	34.849128 505.000000	34.849128 496.000000	34.849128 459.000000	34.849128 1274.000000	34.849128 466.000000
34.869686 1181.000000	34.869686 584.000000	34.869686 1272.000000	34.869686 503.000000	34.869686 489.000000	34.869686 472.000000	34.869686 1334.000000	34.869686 444.000000
34.890243 1228.000000	34.890243 547.000000	34.890243 1218.000000	34.890243 495.000000	34.890243 492.000000	34.890243 455.000000	34.890243 1235.000000	34.890243 474.000000
34.910800 1206.000000	34.910800 534.000000	34.910800 1226.000000	34.910800 505.000000	34.910800 501.000000	34.910800 450.000000	34.910800 1307.000000	34.910800 471.000000
34.931357 1224.000000	34.931357 509.000000	34.931357 1214.000000	34.931357 513.000000	34.931357 460.000000	34.931357 430.000000	34.931357 1238.000000	34.931357 508.000000
34.951914 1190.000000	34.951914 531.000000	34.951914 1244.000000	34.951914 521.000000	34.951914 456.000000	34.951914 464.000000	34.951914 1274.000000	34.951914 471.000000
34.972472 1301.000000	34.972472 495.000000	34.972472 1206.000000	34.972472 496.000000	34.972472 505.000000	34.972472 439.000000	34.972472 1268.000000	34.972472 482.000000
34.993029 1258.000000	34.993029 521.000000	34.993029 1220.000000	34.993029 479.000000	34.993029 480.000000	34.993029 462.000000	34.993029 1238.000000	34.993029 462.000000
35.013586 1224.000000	35.013586 481.000000	35.013586 1177.000000	35.013586 499.000000	35.013586 523.000000	35.013586 468.000000	35.013586 1307.000000	35.013586 467.000000
35.034143 1267.000000	35.034143 540.000000	35.034143 1195.000000	35.034143 495.000000	35.034143 454.000000	35.034143 459.000000	35.034143 1195.000000	35.034143 511.000000
35.054700 1186.000000	35.054700 530.000000	35.054700 1210.000000	35.054700 494.000000	35.054700 471.000000	35.054700 489.000000	35.054700 1280.000000	35.054700 432.000000
35.075257 1265.000000	35.075257 439.000000	35.075257 1241.000000	35.075257 460.000000	35.075257 473.000000	35.075257 505.000000	35.075257 1286.000000	35.075257 496.000000
35.095815 1216.000000	35.095815 500.000000	35.095815 1185.000000	35.095815 475.000000	35.095815 463.000000	35.095815 456.000000	35.095815 1241.000000	35.095815 456.000000
35.116372 1239.000000	35.116372 527.000000	35.116372 1233.000000	35.116372 487.000000	35.116372 480.000000	35.116372 463.000000	35.116372 1257.000000	35.116372 446.000000
35.136929 1235.000000	35.136929 527.000000	35.136929 1201.000000	35.136929 489.000000	35.136929 454.000000	35.136929 445.000000	35.136929 1177.000000	35.136929 448.000000
35.157486 1219.000000	35.157486 499.000000	35.157486 1149.000000	35.157486 435.000000	35.157486 465.000000	35.157486 429.000000	35.157486 1313.000000	35.157486 459.000000
35.178043 1191.000000	35.178043 528.000000	35.178043 1177.000000	35.178043 493.000000	35.178043 480.000000	35.178043 400.000000	35.178043 1261.000000	35.178043 478.000000
35.198601 1188.000000	35.198601 505.000000	35.198601 1135.000000	35.198601 459.000000	35.198601 438.000000	35.198601 445.000000	35.198601 1222.000000	35.198601 474.000000
35.219158 1224.000000	35.219158 472.000000	35.219158 1156.000000	35.219158 467.000000	35.219158 453.000000	35.219158 455.000000	35.219158 1152.000000	35.219158 434.000000
35.239715 1203.000000	35.239715 481.000000	35.239715 1145.000000	35.239715 451.000000	35.239715 478.000000	35.239715 449.000000	35.239715 1220.000000	35.239715 475.000000
35.260272 1100.000000	35.260272 474.000000	35.260272 1229.000000	35.260272 486.000000	35.260272 460.000000	35.260272 468.000000	35.260272 1195.000000	35.260272 454.000000
35.280829 1173.000000	35.280829 487.000000	35.280829 1152.000000	35.280829 417.000000	35.280829 440.000000	35.280829 450.000000	35.280829 1231.000000	35.280829 413.000000
35.301386 1155.000000	35.301386 530.000000	35.301386 1148.000000	35.301386 453.000000	35.301386 448.000000	35.301386 403.000000	35.301386 1134.000000	35.301386 422.000000
35.321944 1130.000000	35.321944 458.000000	35.321944 1167.000000	35.321944 456.000000	35.321944 459.000000	35.321944 468.000000	35.321944 1178.000000	35.321944 440.000000
35.342501 1156.000000	35.342501 500.000000	35.342501 1146.000000	35.342501 462.000000	35.342501 419.000000	35.342501 432.000000	35.342501 1184.000000	35.342501 407.000000
35.363058 1107.000000	35.363058 486.000000	35.363058 1193.000000	35.363058 440.000000	35.363058 444.000000	35.363058 428.000000	35.363058 1145.000000	35.363058 455.000000
35.383615 1104.000000	35.383615 469.000000	35.383615 1135.000000	35.383615 497.000000	35.383615 430.000000	35.383615 432.000000	35.383615 1149.000000	35.383615 454.000000
35.404172 1143.000000	35.404172 517.000000	35.404172 1129.000000	35.404172 467.000000	35.404172 426.000000	35.404172 432.000000	35.404172 1233.000000	35.404172 396.000000
35.424730 1166.000000	35.424730 474.000000	35.424730 1179.000000	35.424730 467.000000	35.424730 433.000000	35.424730 424.000000	35.424730 1239.000000	35.424730 483.000000
35.445287 1136.000000	35.445287 480.000000	35.445287 1107.000000	35.445287 458.000000	35.445287 437.000000	35.445287 422.000000	35.445287 1181.000000	35.445287 466.000000
35.465844 1160.000000	35.465844 482.000000	35.465844 1183.000000	35.465844 435.000000	35.465844 396.000000	35.465844 402.000000	35.465844 1209.000000	35.465844 419.000000
35.486401 1143.000000	35.486401 513.000000	35.486401 1204.000000	35.486401 471.000000	35.486401 469.000000	35.486401 425.000000	35.486401 1123.000000	35.486401 428.000000
35.506958 1092.000000	35.506958 487.000000	35.506958 1149.000000	35.506958 442.000000	35.506958 445.000000	35.506958 426.000000	35.506958 1108.000000	35.506958 453.000000
35.527515 1093.000000	35.527515 490.000000	35.527515 1159.000000	35.527515 426.000000	35.527515 414.000000	35.527515 441.000000	35.527515 1182.000000	35.527515 413.000000
35.548073 1183.000000	35.548073 491.000000	35.548073 1164.000000	35.548073 446.000000	35.548073 408.000000	35.548073 407.000000	35.548073 1180.000000	35.548073 420.000000
35.568630 1165.000000	35.568630 445.000000	35.568630 1161.000000	35.568630 447.000000	35.568630 426.000000	35.568630 429.000000	35.568630 1167.000000	35.568630 438.000000
35.589187 1114.000000	35.589187 465.000000	35.589187 1072.000000	35.589187 463.000000	35.589187 426.000000	35.589187 398.000000	35.589187 1228.000000	35.589187 420.000000
35.609744 1106.000000	35.609744 466.000000	35.609744 1113.000000	35.609744 452.000000	35.609744 434.000000	35.609744 396.000000	35.609744 1148.000000	35.609744 432.000000
35.630301 1130.000000	35.630301 459.000000	35.630301 1161.000000	35.630301 453.000000	35.630301 398.000000	35.630301 438.000000	35.630301 1169.000000	35.630301 429.000000
35.650859 1119.000000	35.650859 464.000000	35.650859 1144.000000	35.650859 442.000000	35.650859 470.000000	35.650859 466.000000	35.650859 1198.000000	35.650859 404.000000
35.671416 1159.000000	35.671416 507.000000	35.671416 1081.000000	35.671416 440.000000	35.671416 423.000000	35.671416 431.000000	35.671416 1118.000000	35.671416 435.000000
35.691973 1140.000000	35.691973 509.000000	35.691973 1115.000000	35.691973 449.000000	35.691973 435.000000	35.691973 429.000000	35.691973 1163.000000	35.691973 438.000000
35.712530 1164.000000	35.712530 491.000000	35.712530 1089.000000	35.712530 432.000000	35.712530 453.000000	35.712530 452.000000	35.712530 1113.000000	35.712530 393.000000
35.733087 1160.000000	35.733087 480.000000	35.733087 1160.000000	35.733087 450.000000	35.733087 465.000000	35.733087 422.000000	35.733087 1151.000000	35.733087 449.000000
35.753644 1153.000000	35.753644 477.000000	35.753644 1146.000000	35.753644 494.000000	35.753644 470.000000	35.753644 434.000000	35.753644 1197.000000	35.753644 416.000000
35.774202 1123.000000	35.774202 498.000000	35.774202 1158.000000	35.774202 451.000000	35.774202 432.000000	35.774202 443.000000	35.774202 1196.000000	35.774202 431.000000
35.794759 1208.000000	35.794759 471.000000	35.794759 1213.000000	35.794759 510.000000	35.794759 480.000000	35.794759 427.000000	35.794759 1244.000000	35.794759 453.000000
35.815316 1145.000000	35.815316 511.000000	35.815316 1221.000000	35.815316 483.000000	35.815316 484.000000	35.815316 443.000000	35.815316 1200.000000	35.815316 454.000000
35.835873 1176.000000	35.835873 496.000000	35.835873 1130.000000	35.835873 485.000000	35.835873 491.000000	35.835873 457.000000	35.835873 1256.000000	35.835873 435.000000
35.856430 1198.000000	35.856430 529.000000	35.856430 1234.000000	35.856430 526.000000	35.856430 455.000000	35.856430 485.000000	35.856430 1196.000000	35.856430 472.000000
35.876988 1243.000000	35.876988 524.000000	35.876988 1174.000000	35.876988 522.000000	35.876988 496.000000	35.876988 503.000000	35.876988 1222.000000	35.876988 488.000000
35.897545 1220.000000	35.897545 551.000000	35.897545 1214.000000	35.897545 521.000000	35.897545 488.000000	35.897545 475.000000	35.897545 1288.000000	35.897545 486.000000
35.918102 1323.000000	35.918102 569.000000	35.918102 1313.000000	35.918102 553.000000	35.918102 538.000000	35.918102 532.000000	35.918102 1310.000000	35.918102 446.000000
35.938659 1371.000000	35.938659 557.000000	35.938659 1359.000000	35.938659 569.000000	35.938659 542.000000	35.938659 540.000000	35.938659 1313.000000	35.938659 533.000000
35.959216 1373.000000	35.959216 598.000000	35.959216 1386.000000	35.959216 555.000000	35.959216 549.000000	35.959216 561.000000	35.959216 1448.000000	35.959216 573.000000
35.979773 1461.000000	35.979773 631.000000	35.979773 1377.000000	35.979773 632.000000	35.979773 647.000000	35.979773 569.000000	35.979773 1496.000000	35.979773 561.000000
36.000331 1528.000000	36.000331 653.000000	36.000331 1477.000000	36.000331 584.000000	36.000331 638.000000	36.000331 616.000000	36.000331 1453.000000	36.000331 557.000000
36.020888 1596.000000	36.020888 692.000000	36.020888 1568.000000	36.020888 652.000000	36.020888 681.000000	36.020888 642.000000	36.020888 1542.000000	36.020888 672.000000
36.041445 1729.000000	36.041445 688.000000	36.041445 1715.000000	36.041445 677.000000	36.041445 679.000000	36.041445 708.000000	36.041445 1655.000000	36.041445 682.000000
36.062002 1850.000000	36.062002 744.000000	36.062002 1848.000000	36.062002 769.000000	36.062002 767.000000	36.062002 694.000000	36.062002 1828.000000	36.062002 750.000000
36.082559 2042.000000	36.082559 810.000000	36.082559 1952.000000	36.082559 807.000000	36.082559 814.000000	36.082559 835.000000	36.082559 1991.000000	36.082559 871.000000
36.103117 2350.000000	36.103117 901.000000	36.103117 2134.000000	36.103117 818.000000	36.103117 904.000000	36.103117 873.000000	36.103117 2116.000000	36.103117 871.000000
36.123674 2873.000000	36.123674 1033.000000	36.123674 2525.000000	36.123674 985.000000	36.123674 1028.000000	36.123674 987.000000	36.123674 2472.000000	36.123674 989.000000
36.144231 3936.000000	36.144231 1218.000000	36.144231 3153.000000	36.144231 1198.000000	36.144231 1251.000000	36.144231 1279.000000	36.144231 3178.000000	36.144231 1167.000000
36.164788 5867.000000	36.164788 1649.000000	36.164788 4356.000000	36.164788 1366.000000	36.164788 1596.000000	36.164788 1641.000000	36.164788 4352.000000	36.164788 1624.000000
36.185345 9137.000000	36.185345 2569.000000	36.185345 6713.000000	36.185345 1918.000000	36.185345 2334.000000	36.185345 2425.000000	36.185345 6679.000000	36.185345 2341.000000
36.205902 13377.000000	36.205902 4000.000000	36.205902 10503.000000	36.205902 2940.000000	36.205902 3558.000000	36.205902 3801.000000	36.205902 10316.000000	36.205902 3733.000000
36.226460 16539.000000	36.226460 6204.000000	36.226460 15467.000000	36.226460 4678.000000	36.226460 5703.000000	36.226460 6027.000000	36.226460 14726.000000	36.226460 5724.000000
36.247017 14886.000000	36.247017 8274.000000	36.247017 18118.000000	36.247017 6980.000000	36.247017 7884.000000	36.247017 8032.000000	36.247017 16845.000000	36.247017 8023.000000
36.267574 11149.000000	36.267574 8235.000000	36.267574 15114.000000	36.267574 8467.000000	36.267574 8627.000000	36.267574 8404.000000	36.267574 13609.000000	36.267574 8792.000000
36.288131 9280.000000	36.288131 6041.000000	36.288131 10845.000000	36.288131 7433.000000	36.288131 6664.000000	36.288131 6451.000000	36.288131 9864.000000	36.288131 7120.000000
36.308688 9596.000000	36.308688 4865.000000	36.308688 9886.000000	36.308688 5391.000000	36.308688 4835.000000	36.308688 4844.000000	36.308688 9203.000000	36.308688 5378.000000
36.329246 9427.000000	36.329246 4775.000000	36.329246 10590.000000	36.329246 4461.000000	36.329246 4611.000000	36.329246 4717.000000	36.329246 9708.000000	36.329246 5041.000000
36.349803 6859.000000	36.349803 5010.000000	36.349803 9510.000000	36.349803 4858.000000	36.349803 4905.000000	36.349803 4996.000000	36.349803 8811.000000	36.349803 5133.000000
36.370360 4406.000000	36.370360 3792.000000	36.370360 6717.000000	36.370360 4690.000000	36.370360 4073.000000	36.370360 4059.000000	36.370360 6017.000000	36.370360 4657.000000
36.390917 3038.000000	36.390917 2533.000000	36.390917 4222.000000	36.390917 3395.000000	36.390917 2883.000000	36.390917 2641.000000	36.390917 3783.000000	36.390917 3089.000000
36.411474 2439.000000	36.411474 1566.000000	36.411474 2876.000000	36.411474 2111.000000	36.411474 1758.000000	36.411474 1622.000000	36.411474 2741.000000	36.411474 1812.000000
36.432031 2149.000000	36.432031 1160.000000	36.432031 2357.000000	36.432031 1407.000000	36.432031 1213.000000	36.432031 1137.000000	36.432031 2339.000000	36.432031 1362.000000
36.452589 2247.000000	36.452589 1066.000000	36.452589 2246.000000	36.452589 1112.000000	36.452589 1074.000000	36.452589 981.000000	36.452589 2117.000000	36.452589 1083.000000
36.473146 2739.000000	36.473146 949.000000	36.473146 2136.000000	36.473146 985.000000	36.473146 873.000000	36.473146 1005.000000	36.473146 2192.000000	36.473146 1004.000000
36.493703 3201.000000	36.493703 1136.000000	36.493703 2425.000000	36.493703 1023.000000	36.493703 989.000000	36.493703 1057.000000	36.493703 2875.000000	36.493703 1011.000000
36.514260 3167.000000	36.514260 1417.000000	36.514260 2929.000000	36.514260 1127.000000	36.514260 1100.000000	36.514260 1222.000000	36.514260 3247.000000	36.514260 1216.000000
36.534817 2744.000000	36.534817 1776.000000	36.534817 3390.000000	36.534817 1449.000000	36.534817 1380.000000	36.534817 1672.000000	36.534817 3180.000000	36.534817 1366.000000
36.555375 2261.000000	36.555375 1565.000000	36.555375 3024.000000	36.555375 2008.000000	36.555375 1786.000000	36.555375 1977.000000	36.555375 2554.000000	36.555375 1372.000000
36.575932 2169.000000	36.575932 1238.000000	36.575932 2299.000000	36.575932 2199.000000	36.575932 1474.000000	36.575932 1530.000000	36.575932 2141.000000	36.575932 1064.000000
36.596489 2227.000000	36.596489 1013.000000	36.596489 1986.000000	36.596489 1705.000000	36.596489 931.000000	36.596489 1103.000000	36.596489 2282.000000	36.596489 896.000000
36.617046 2055.000000	36.617046 1026.000000	36.617046 2141.000000	36.617046 1127.000000	36.617046 867.000000	36.617046 918.000000	36.617046 2183.000000	36.617046 863.000000
36.637603 1628.000000	36.637603 1088.000000	36.637603 2194.000000	36.637603 1095.000000	36.637603 1036.000000	36.637603 1098.000000	36.637603 1916.000000	36.637603 919.000000
36.658160 1347.000000	36.658160 977.000000	36.658160 1736.000000	36.658160 1227.000000	36.658160 1084.000000	36.658160 1105.000000	36.658160 1575.000000	36.658160 781.000000
36.678718 1269.000000	36.678718 679.000000	36.678718 1434.000000	36.678718 1307.000000	36.678718 746.000000	36.678718 796.000000	36.678718 1327.000000	36.678718 666.000000
36.699275 1217.000000	36.699275 553.000000	36.699275 1315.000000	36.699275 845.000000	36.699275 547.000000	36.699275 632.000000	36.699275 1320.000000	36.699275 517.000000
36.719832 1127.000000	36.719832 525.000000	36.719832 1176.000000	36.719832 585.000000	36.719832 488.000000	36.719832 486.000000	36.719832 1214.000000	36.719832 469.000000
36.740389 1081.000000	36.740389 472.000000	36.740389 1127.000000	36.740389 488.000000	36.740389 459.000000	36.740389 464.000000	36.740389 1214.000000	36.740389 496.000000
36.760946 1093.000000	36.760946 491.000000	36.760946 1178.000000	36.760946 450.000000	36.760946 459.000000	36.760946 445.000000	36.760946 1157.000000	36.760946 425.000000
36.781504 1138.000000	36.781504 491.000000	36.781504 1110.000000	36.781504 445.000000	36.781504 437.000000	36.781504 442.000000	36.781504 1203.000000	36.781504 450.000000
36.802061 1092.000000	36.802061 434.000000	36.802061 1111.000000	36.802061 479.000000	36.802061 431.000000	36.802061 423.000000	36.802061 1120.000000	36.802061 421.000000
36.822618 1054.000000	36.822618 473.000000	36.822618 1066.000000	36.822618 453.000000	36.822618 409.000000	36.822618 422.000000	36.822618 1108.000000	36.822618 403.000000
36.843175 1060.000000	36.843175 481.000000	36.843175 1129.000000	36.843175 474.000000	36.843175 404.000000	36.843175 453.000000	36.843175 1128.000000	36.843175 402.000000
36.863732 1009.000000	36.863732 434.000000	36.863732 1085.000000	36.863732 411.000000	36.863732 448.000000	36.863732 402.000000	36.863732 1152.000000	36.863732 397.000000
36.884289 1021.000000	36.884289 431.000000	36.884289 1100.000000	36.884289 450.000000	36.884289 410.000000	36.884289 416.000000	36.884289 1053.000000	36.884289 412.000000
36.904847 1058.000000	36.904847 448.000000	36.904847 1002.000000	36.904847 391.000000	36.904847 387.000000	36.904847 392.000000	36.904847 1059.000000	36.904847 383.000000
36.925404 1033.000000	36.925404 418.000000	36.925404 1097.000000	36.925404 402.000000	36.925404 403.000000	36.925404 378.000000	36.925404 1041.000000	36.925404 396.000000
36.945961 1019.000000	36.945961 449.000000	36.945961 1060.000000	36.945961 395.000000	36.945961 391.000000	36.945961 382.000000	36.945961 1136.000000	36.945961 391.000000
36.966518 1036.000000	36.966518 440.000000	36.966518 1060.000000	36.966518 406.000000	36.966518 411.000000	36.966518 373.000000	36.966518 1064.000000	36.966518 390.000000
36.987075 1052.000000	36.987075 444.000000	36.987075 1003.000000	36.987075 405.000000	36.987075 411.000000	36.987075 391.000000	36.987075 1029.000000	36.987075 388.000000
37.007633 1023.000000	37.007633 445.000000	37.007633 1077.000000	37.007633 439.000000	37.007633 393.000000	37.007633 371.000000	37.007633 1058.000000	37.007633 396.000000
37.028190 1004.000000	37.028190 434.000000	37.028190 996.000000	37.028190 426.000000	37.028190 385.000000	37.028190 374.000000	37.028190 1084.000000	37.028190 420.000000
37.048747 1012.000000	37.048747 437.000000	37.048747 1079.000000	37.048747 385.000000	37.048747 346.000000	37.048747 393.000000	37.048747 1082.000000	37.048747 396.000000
37.069304 993.000000	37.069304 438.000000	37.069304 1037.000000	37.069304 437.000000	37.069304 420.000000	37.069304 393.000000	37.069304 1092.000000	37.069304 370.000000
37.089861 1069.000000	37.089861 412.000000	37.089861 1024.000000	37.089861 422.000000	37.089861 368.000000	37.089861 379.000000	37.089861 1034.000000	37.089861 389.000000
37.110418 1043.000000	37.110418 415.000000	37.110418 1025.000000	37.110418 458.000000	37.110418 423.000000	37.110418 387.000000	37.110418 1071.000000	37.110418 389.000000
37.130976 1079.000000	37.130976 411.000000	37.130976 1057.000000	37.130976 450.000000	37.130976 439.000000	37.130976 348.000000	37.130976 1059.000000	37.130976 355.000000
37.151533 1033.000000	37.151533 410.000000	37.151533 1035.000000	37.151533 416.000000	37.151533 403.000000	37.151533 415.000000	37.151533 1090.000000	37.151533 397.000000
37.172090 1067.000000	37.172090 413.000000	37.172090 1041.000000	37.172090 387.000000	37.172090 399.000000	37.172090 356.000000	37.172090 1041.000000	37.172090 370.000000
37.192647 1059.000000	37.192647 456.000000	37.192647 1068.000000	37.192647 438.000000	37.192647 436.000000	37.192647 401.000000	37.192647 1075.000000	37.192647 371.000000
37.213204 1012.000000	37.213204 407.000000	37.213204 1032.000000	37.213204 427.000000	37.213204 381.000000	37.213204 366.000000	37.213204 1053.000000	37.213204 361.000000
37.233762 1046.000000	37.233762 442.000000	37.233762 1022.000000	37.233762 392.000000	37.233762 367.000000	37.233762 370.000000	37.233762 1071.000000	37.233762 339.000000
37.254319 982.000000	37.254319 423.000000	37.254319 1040.000000	37.254319 423.000000	37.254319 426.000000	37.254319 368.000000	37.254319 1075.000000	37.254319 386.000000
37.274876 993.000000	37.274876 411.000000	37.274876 1037.000000	37.274876 382.000000	37.274876 382.000000	37.274876 388.000000	37.274876 1040.000000	37.274876 354.000000
37.295433 972.000000	37.295433 404.000000	37.295433 975.000000	37.295433 399.000000	37.295433 364.000000	37.295433 365.000000	37.295433 1092.000000	37.295433 359.000000
37.315990 997.000000	37.315990 409.000000	37.315990 1020.000000	37.315990 405.000000	37.315990 380.000000	37.315990 374.000000	37.315990 1019.000000	37.315990 339.000000
37.336547 1043.000000	37.336547 390.000000	37.336547 998.000000	37.336547 395.000000	37.336547 397.000000	37.336547 396.000000	37.336547 1004.000000	37.336547 417.000000
37.357105 1018.000000	37.357105 419.000000	37.357105 983.000000	37.357105 437.000000	37.357105 380.000000	37.357105 369.000000	37.357105 1061.000000	37.357105 352.000000
37.377662 1009.000000	37.377662 427.000000	37.377662 926.000000	37.377662 399.000000	37.377662 397.000000	37.377662 387.000000	37.377662 1033.000000	37.377662 353.000000
37.398219 984.000000	37.398219 426.000000	37.398219 1016.000000	37.398219 366.000000	37.398219 381.000000	37.398219 392.000000	37.398219 1062.000000	37.398219 375.000000
37.418776 1024.000000	37.418776 435.000000	37.418776 957.000000	37.418776 410.000000	37.418776 401.000000	37.418776 367.000000	37.418776 1024.000000	37.418776 369.000000
37.439333 963.000000	37.439333 413.000000	37.439333 1018.000000	37.439333 391.000000	37.439333 349.000000	37.439333 395.000000	37.439333 1066.000000	37.439333 397.000000
37.459891 964.000000	37.459891 390.000000	37.459891 940.000000	37.459891 381.000000	37.459891 359.000000	37.459891 372.000000	37.459891 1044.000000	37.459891 357.000000
37.480448 1018.000000	37.480448 386.000000	37.480448 957.000000	37.480448 404.000000	37.480448 412.000000	37.480448 367.000000	37.480448 1023.000000	37.480448 416.000000
37.501005 1081.000000	37.501005 429.000000	37.501005 984.000000	37.501005 401.000000	37.501005 380.000000	37.501005 367.000000	37.501005 1086.000000	37.501005 373.000000
37.521562 1004.000000	37.521562 378.000000	37.521562 1008.000000	37.521562 366.000000	37.521562 389.000000	37.521562 356.000000	37.521562 1083.000000	37.521562 359.000000
37.542119 983.000000	37.542119 413.000000	37.542119 965.000000	37.542119 378.000000	37.542119 406.000000	37.542119 349.000000	37.542119 1062.000000	37.542119 380.000000
37.562676 1005.000000	37.562676 387.000000	37.562676 963.000000	37.562676 354.000000	37.562676 390.000000	37.562676 372.000000	37.562676 1018.000000	37.562676 370.000000
37.583234 973.000000	37.583234 380.000000	37.583234 1020.000000	37.583234 376.000000	37.583234 354.000000	37.583234 335.000000	37.583234 974.000000	37.583234 304.000000
37.603791 972.000000	37.603791 374.000000	37.603791 1027.000000	37.603791 406.000000	37.603791 370.000000	37.603791 375.000000	37.603791 1068.000000	37.603791 390.000000
37.624348 1004.000000	37.624348 413.000000	37.624348 958.000000	37.624348 384.000000	37.624348 361.000000	37.624348 397.000000	37.624348 988.000000	37.624348 363.000000
37.644905 1017.000000	37.644905 392.000000	37.644905 1063.000000	37.644905 385.000000	37.644905 389.000000	37.644905 393.000000	37.644905 1014.000000	37.644905 371.000000
37.665462 980.000000	37.665462 392.000000	37.665462 1000.000000	37.665462 396.000000	37.665462 370.000000	37.665462 371.000000	37.665462 1020.000000	37.665462 389.000000
37.686020 1016.000000	37.686020 401.000000	37.686020 942.000000	37.686020 377.000000	37.686020 406.000000	37.686020 366.000000	37.686020 1060.000000	37.686020 383.000000
37.706577 979.000000	37.706577 368.000000	37.706577 1068.000000	37.706577 371.000000	37.706577 374.000000	37.706577 387.000000	37.706577 1017.000000	37.706577 366.000000
37.727134 1040.000000	37.727134 408.000000	37.727134 988.000000	37.727134 404.000000	37.727134 395.000000	37.727134 348.000000	37.727134 1067.000000	37.727134 409.000000
37.747691 1020.000000	37.747691 392.000000	37.747691 1002.000000	37.747691 420.000000	37.747691 370.000000	37.747691 377.000000	37.747691 1014.000000	37.747691 388.000000
37.768248 1050.000000	37.768248 418.000000	37.768248 985.000000	37.768248 409.000000	37.768248 400.000000	37.768248 362.000000	37.768248 1071.000000	37.768248 436.000000
37.788806 1008.000000	37.788806 352.000000	37.788806 1032.000000	37.788806 424.000000	37.788806 390.000000	37.788806 384.000000	37.788806 1051.000000	37.788806 350.000000
37.809363 947.000000	37.809363 433.000000	37.809363 1038.000000	37.809363 420.000000	37.809363 376.000000	37.809363 361.000000	37.809363 1107.000000	37.809363 367.000000
37.829920 973.000000	37.829920 374.000000	37.829920 1019.000000	37.829920 384.000000	37.829920 382.000000	37.829920 353.000000	37.829920 1051.000000	37.829920 383.000000
37.850477 982.000000	37.850477 362.000000	37.850477 1008.000000	37.850477 374.000000	37.850477 346.000000	37.850477 353.000000	37.850477 1117.000000	37.850477 373.000000
37.871034 1012.000000	37.871034 377.000000	37.871034 933.000000	37.871034 389.000000	37.871034 383.000000	37.871034 367.000000	37.871034 1022.000000	37.871034 399.000000
37.891591 956.000000	37.891591 414.000000	37.891591 1005.000000	37.891591 394.000000	37.891591 381.000000	37.891591 395.000000	37.891591 965.000000	37.891591 368.000000
37.912149 972.000000	37.912149 423.000000	37.912149 1030.000000	37.912149 411.000000	37.912149 365.000000	37.912149 361.000000	37.912149 970.000000	37.912149 362.000000
37.932706 990.000000	37.932706 405.000000	37.932706 1022.000000	37.932706 376.000000	37.932706 417.000000	37.932706 376.000000	37.932706 1037.000000	37.932706 340.000000
37.953263 929.000000	37.953263 372.000000	37.953263 954.000000	37.953263 399.000000	37.953263 404.000000	37.953263 365.000000	37.953263 988.000000	37.953263 343.000000
37.973820 996.000000	37.973820 390.000000	37.973820 998.000000	37.973820 383.000000	37.973820 403.000000	37.973820 371.000000	37.973820 997.000000	37.973820 386.000000
37.994377 1019.000000	37.994377 423.000000	37.994377 962.000000	37.994377 381.000000	37.994377 382.000000	37.994377 415.000000	37.994377 988.000000	37.994377 382.000000
38.014935 959.000000	38.014935 396.000000	38.014935 934.000000	38.014935 447.000000	38.014935 389.000000	38.014935 364.000000	38.014935 956.000000	38.014935 377.000000
38.035492 969.000000	38.035492 412.000000	38.035492 937.000000	38.035492 376.000000	38.035492 361.000000	38.035492 373.000000	38.035492 1059.000000	38.035492 409.000000
38.056049 958.000000	38.056049 375.000000	38.056049 956.000000	38.056049 381.000000	38.056049 386.000000	38.056049 373.000000	38.056049 1007.000000	38.056049 363.000000
38.076606 1001.000000	38.076606 403.000000	38.076606 966.000000	38.076606 383.000000	38.076606 354.000000	38.076606 383.000000	38.076606 1010.000000	38.076606 375.000000
38.097163 972.000000	38.097163 372.000000	38.097163 995.000000	38.097163 419.000000	38.097163 390.000000	38.097163 392.000000	38.097163 1046.000000	38.097163 366.000000
38.117720 965.000000	38.117720 379.000000	38.117720 978.000000	38.117720 394.000000	38.117720 366.000000	38.117720 396.000000	38.117720 998.000000	38.117720 332.000000
38.138278 999.000000	38.138278 389.000000	38.138278 1011.000000	38.138278 359.000000	38.138278 374.000000	38.138278 356.000000	38.138278 1084.000000	38.138278 386.000000
38.158835 936.000000	38.158835 371.000000	38.158835 992.000000	38.158835 354.000000	38.158835 383.000000	38.158835 354.000000	38.158835 1062.000000	38.158835 384.000000
38.179392 966.000000	38.179392 418.000000	38.179392 982.000000	38.179392 355.000000	38.179392 387.000000	38.179392 339.000000	38.179392 1042.000000	38.179392 366.000000
38.199949 954.000000	38.199949 396.000000	38.199949 936.000000	38.199949 397.000000	38.199949 377.000000	38.199949 361.000000	38.199949 1029.000000	38.199949 358.000000
38.220506 957.000000	38.220506 403.000000	38.220506 979.000000	38.220506 398.000000	38.220506 374.000000	38.220506 389.000000	38.220506 990.000000	38.220506 372.000000
38.241064 1029.000000	38.241064 385.000000	38.241064 955.000000	38.241064 393.000000	38.241064 353.000000	38.241064 380.000000	38.241064 1014.000000	38.241064 359.000000
38.261621 984.000000	38.261621 384.000000	38.261621 961.000000	38.261621 426.000000	38.261621 369.000000	38.261621 396.000000	38.261621 1014.000000	38.261621 391.000000
38.282178 991.000000	38.282178 394.000000	38.282178 970.000000	38.282178 386.000000	38.282178 383.000000	38.282178 369.000000	38.282178 1034.000000	38.282178 364.000000
38.302735 982.000000	38.302735 410.000000	38.302735 985.000000	38.302735 415.000000	38.302735 384.000000	38.302735 380.000000	38.302735 1048.000000	38.302735 369.000000
38.323292 996.000000	38.323292 389.000000	38.323292 1004.000000	38.323292 382.000000	38.323292 385.000000	38.323292 374.000000	38.323292 1015.000000	38.323292 375.000000
38.343849 922.000000	38.343849 384.000000	38.343849 971.000000	38.343849 401.000000	38.343849 388.000000	38.343849 401.000000	38.343849 966.000000	38.343849 320.000000
38.364407 982.000000	38.364407 392.000000	38.364407 939.000000	38.364407 358.000000	38.364407 387.000000	38.364407 362.000000	38.364407 1019.000000	38.364407 389.000000
38.384964 960.000000	38.384964 419.000000	38.384964 916.000000	38.384964 386.000000	38.384964 385.000000	38.384964 390.000000	38.384964 1009.000000	38.384964 401.000000
38.405521 948.000000	38.405521 369.000000	38.405521 922.000000	38.405521 345.000000	38.405521 365.000000	38.405521 372.000000	38.405521 948.000000	38.405521 383.000000
38.426078 978.000000	38.426078 396.000000	38.426078 955.000000	38.426078 418.000000	38.426078 394.000000	38.426078 385.000000	38.426078 978.000000	38.426078 400.000000
38.446635 988.000000	38.446635 402.000000	38.446635 964.000000	38.446635 398.000000	38.446635 379.000000	38.446635 382.000000	38.446635 1010.000000	38.446635 417.000000
38.467193 981.000000	38.467193 395.000000	38.467193 1016.000000	38.467193 409.000000	38.467193 398.000000	38.467193 415.000000	38.467193 1042.000000	38.467193 391.000000
38.487750 1042.000000	38.487750 353.000000	38.487750 963.000000	38.487750 414.000000	38.487750 362.000000	38.487750 359.000000	38.487750 1068.000000	38.487750 371.000000
38.508307 995.000000	38.508307 397.000000	38.508307 1042.000000	38.508307 375.000000	38.508307 373.000000	38.508307 340.000000	38.508307 967.000000	38.508307 413.000000
38.528864 999.000000	38.528864 374.000000	38.528864 940.000000	38.528864 385.000000	38.528864 377.000000	38.528864 399.000000	38.528864 957.000000	38.528864 378.000000
38.549421 973.000000	38.549421 388.000000	38.549421 937.000000	38.549421 391.000000	38.549421 406.000000	38.549421 399.000000	38.549421 1023.000000	38.549421 356.000000
38.569978 992.000000	38.569978 421.000000	38.569978 939.000000	38.569978 401.000000	38.569978 384.000000	38.569978 374.000000	38.569978 973.000000	38.569978 402.000000
38.590536 951.000000	38.590536 383.000000	38.590536 1045.000000	38.590536 394.000000	38.590536 381.000000	38.590536 381.000000	38.590536 1030.000000	38.590536 400.000000
38.611093 995.000000	38.611093 371.000000	38.611093 1054.000000	38.611093 396.000000	38.611093 390.000000	38.611093 365.000000	38.611093 1068.000000	38.611093 397.000000
38.631650 971.000000	38.631650 397.000000	38.631650 1032.000000	38.631650 365.000000	38.631650 426.000000	38.631650 416.000000	38.631650 1020.000000	38.631650 427.000000
38.652207 1064.000000	38.652207 464.000000	38.652207 967.000000	38.652207 382.000000	38.652207 422.000000	38.652207 438.000000	38.652207 1034.000000	38.652207 410.000000
38.672764 992.000000	38.672764 377.000000	38.672764 956.000000	38.672764 371.000000	38.672764 395.000000	38.672764 358.000000	38.672764 1070.000000	38.672764 343.000000
38.693322 1022.000000	38.693322 391.000000	38.693322 1006.000000	38.693322 412.000000	38.693322 398.000000	38.693322 395.000000	38.693322 945.000000	38.693322 386.000000
38.713879 900.000000	38.713879 423.000000	38.713879 974.000000	38.713879 435.000000	38.713879 425.000000	38.713879 368.000000	38.713879 1051.000000	38.713879 420.000000
38.734436 1008.000000	38.734436 405.000000	38.734436 998.000000	38.734436 397.000000	38.734436 365.000000	38.734436 402.000000	38.734436 1026.000000	38.734436 400.000000
38.754993 974.000000	38.754993 426.000000	38.754993 956.000000	38.754993 376.000000	38.754993 400.000000	38.754993 428.000000	38.754993 1052.000000	38.754993 401.000000
38.775550 994.000000	38.775550 402.000000	38.775550 961.000000	38.775550 431.000000	38.775550 417.000000	38.775550 443.000000	38.775550 1067.000000	38.775550 401.000000
38.796107 989.000000	38.796107 403.000000	38.796107 1008.000000	38.796107 396.000000	38.796107 409.000000	38.796107 376.000000	38.796107 1016.000000	38.796107 407.000000
38.816665 954.000000	38.816665 430.000000	38.816665 1034.000000	38.816665 449.000000	38.816665 443.000000	38.816665 412.000000	38.816665 989.000000	38.816665 400.000000
38.837222 1021.000000	38.837222 410.000000	38.837222 974.000000	38.837222 407.000000	38.837222 392.000000	38.837222 447.000000	38.837222 999.000000	38.837222 437.000000
38.857779 1033.000000	38.857779 421.000000	38.857779 1018.000000	38.857779 450.000000	38.857779 408.000000	38.857779 418.000000	38.857779 991.000000	38.857779 409.000000
38.878336 1043.000000	38.878336 394.000000	38.878336 969.000000	38.878336 436.000000	38.878336 406.000000	38.878336 478.000000	38.878336 1008.000000	38.878336 452.000000
38.898893 936.000000	38.898893 403.000000	38.898893 1019.000000	38.898893 442.000000	38.898893 376.000000	38.898893 417.000000	38.898893 970.000000	38.898893 422.000000
38.919451 1015.000000	38.919451 406.000000	38.919451 970.000000	38.919451 437.000000	38.919451 412.000000	38.919451 379.000000	38.919451 1017.000000	38.919451 417.000000
38.940008 1031.000000	38.940008 394.000000	38.940008 1000.000000	38.940008 449.000000	38.940008 394.000000	38.940008 429.000000	38.940008 1025.000000	38.940008 427.000000
38.960565 1047.000000	38.960565 437.000000	38.960565 1021.000000	38.960565 421.000000	38.960565 446.000000	38.960565 457.000000	38.960565 1063.000000	38.960565 401.000000
38.981122 963.000000	38.981122 421.000000	38.981122 983.000000	38.981122 431.000000	38.981122 438.000000	38.981122 423.000000	38.981122 983.000000	38.981122 406.000000
39.001679 1044.000000	39.001679 412.000000	39.001679 1011.000000	39.001679 441.000000	39.001679 442.000000	39.001679 450.000000	39.001679 1044.000000	39.001679 416.000000
39.022236 987.000000	39.022236 426.000000	39.022236 1010.000000	39.022236 447.000000	39.022236 446.000000	39.022236 449.000000	39.022236 1037.000000	39.022236 472.000000
39.042794 1054.000000	39.042794 394.000000	39.042794 1012.000000	39.042794 437.000000	39.042794 436.000000	39.042794 437.000000	39.042794 1066.000000	39.042794 417.000000
39.063351 1004.000000	39.063351 394.000000	39.063351 1040.000000	39.063351 426.000000	39.063351 431.000000	39.063351 461.000000	39.063351 1064.000000	39.063351 438.000000
39.083908 1017.000000	39.083908 454.000000	39.083908 1056.000000	39.083908 431.000000	39.083908 433.000000	39.083908 414.000000	39.083908 1037.000000	39.083908 457.000000
39.104465 1006.000000	39.104465 439.000000	39.104465 1063.000000	39.104465 414.000000	39.104465 458.000000	39.104465 432.000000	39.104465 1064.000000	39.104465 454.000000
39.125022 1050.000000	39.125022 431.000000	39.125022 1025.000000	39.125022 457.000000	39.125022 467.000000	39.125022 440.000000	39.125022 1076.000000	39.125022 440.000000
39.145580 1050.000000	39.145580 431.000000	39.145580 1092.000000	39.145580 440.000000	39.145580 417.000000	39.145580 447.000000	39.145580 1105.000000	39.145580 452.000000
39.166137 1060.000000	39.166137 416.000000	39.166137 1112.000000	39.166137 431.000000	39.166137 484.000000	39.166137 468.000000	39.166137 1064.000000	39.166137 473.000000
39.186694 1107.000000	39.186694 477.000000	39.186694 1038.000000	39.186694 411.000000	39.186694 479.000000	39.186694 423.000000	39.186694 1150.000000	39.186694 435.000000
39.207251 1070.000000	39.207251 444.000000	39.207251 1062.000000	39.207251 460.000000	39.207251 467.000000	39.207251 484.000000	39.207251 1083.000000	39.207251 428.000000
39.227808 1079.000000	39.227808 409.000000	39.227808 996.000000	39.227808 530.000000	39.227808 408.000000	39.227808 452.000000	39.227808 1117.000000	39.227808 454.000000
39.248365 1081.000000	39.248365 486.000000	39.248365 1032.000000	39.248365 466.000000	39.248365 468.000000	39.248365 479.000000	39.248365 1079.000000	39.248365 464.000000
39.268923 1118.000000	39.268923 483.000000	39.268923 1097.000000	39.268923 482.000000	39.268923 480.000000	39.268923 533.000000	39.268923 1127.000000	39.268923 498.000000
39.289480 1131.000000	39.289480 459.000000	39.289480 1102.000000	39.289480 471.000000	39.289480 467.000000	39.289480 507.000000	39.289480 1146.000000	39.289480 440.000000
39.310037 1169.000000	39.310037 472.000000	39.310037 1067.000000	39.310037 458.000000	39.310037 539.000000	39.310037 501.000000	39.310037 1161.000000	39.310037 482.000000
39.330594 1182.000000	39.330594 478.000000	39.330594 1122.000000	39.330594 510.000000	39.330594 496.000000	39.330594 507.000000	39.330594 1137.000000	39.330594 484.000000
39.351151 1181.000000	39.351151 489.000000	39.351151 1118.000000	39.351151 562.000000	39.351151 604.000000	39.351151 540.000000	39.351151 1206.000000	39.351151 511.000000
39.371709 1393.000000	39.371709 478.000000	39.371709 1222.000000	39.371709 581.000000	39.371709 557.000000	39.371709 567.000000	39.371709 1268.000000	39.371709 547.000000
39.392266 1769.000000	39.392266 563.000000	39.392266 1461.000000	39.392266 601.000000	39.392266 601.000000	39.392266 700.000000	39.392266 1397.000000	39.392266 613.000000
39.412823 2558.000000	39.412823 671.000000	39.412823 1858.000000	39.412823 727.000000	39.412823 716.000000	39.412823 875.000000	39.412823 1826.000000	39.412823 775.000000
39.433380 3257.000000	39.433380 913.000000	39.433380 2382.000000	39.433380 1032.000000	39.433380 938.000000	39.433380 1197.000000	39.433380 2129.000000	39.433380 928.000000
39.453937 2731.000000	39.453937 1152.000000	39.453937 2958.000000	39.453937 1530.000000	39.453937 1204.000000	39.453937 1604.000000	39.453937 2469.000000	39.453937 1059.000000
39.474494 1823.000000	39.474494 1299.000000	39.474494 2931.000000	39.474494 1999.000000	39.474494 1523.000000	39.474494 1483.000000	39.474494 2138.000000	39.474494 1080.000000
39.495052 1572.000000	39.495052 988.000000	39.495052 1921.000000	39.495052 1685.000000	39.495052 1270.000000	39.495052 1139.000000	39.495052 1638.000000	39.495052 1006.000000
39.515609 1866.000000	39.515609 727.000000	39.515609 1782.000000	39.515609 1097.000000	39.515609 965.000000	39.515609 861.000000	39.515609 1573.000000	39.515609 829.000000
39.536166 2305.000000	39.536166 692.000000	39.536166 1822.000000	39.536166 895.000000	39.536166 803.000000	39.536166 967.000000	39.536166 1665.000000	39.536166 726.000000
39.556723 1828.000000	39.556723 829.000000	39.556723 2061.000000	39.556723 1082.000000	39.556723 923.000000	39.556723 1014.000000	39.556723 1683.000000	39.556723 764.000000
39.577280 1384.000000	39.577280 919.000000	39.577280 1915.000000	39.577280 1297.000000	39.577280 1028.000000	39.577280 996.000000	39.577280 1576.000000	39.577280 752.000000
39.597838 1172.000000	39.597838 670.000000	39.597838 1433.000000	39.597838 1011.000000	39.597838 919.000000	39.597838 793.000000	39.597838 1254.000000	39.597838 720.000000
39.618395 1109.000000	39.618395 575.000000	39.618395 1228.000000	39.618395 740.000000	39.618395 697.000000	39.618395 620.000000	39.618395 1145.000000	39.618395 623.000000
39.638952 1037.000000	39.638952 491.000000	39.638952 1136.000000	39.638952 625.000000	39.638952 601.000000	39.638952 473.000000	39.638952 1123.000000	39.638952 511.000000
39.659509 1064.000000	39.659509 469.000000	39.659509 1057.000000	39.659509 512.000000	39.659509 553.000000	39.659509 538.000000	39.659509 1119.000000	39.659509 521.000000
39.680066 1054.000000	39.680066 459.000000	39.680066 1048.000000	39.680066 502.000000	39.680066 497.000000	39.680066 479.000000	39.680066 1038.000000	39.680066 472.000000
39.700623 986.000000	39.700623 477.000000	39.700623 1036.000000	39.700623 456.000000	39.700623 534.000000	39.700623 462.000000	39.700623 1092.000000	39.700623 483.000000
39.721181 997.000000	39.721181 492.000000	39.721181 1018.000000	39.721181 455.000000	39.721181 516.000000	39.721181 444.000000	39.721181 1058.000000	39.721181 416.000000
39.741738 999.000000	39.741738 452.000000	39.741738 1029.000000	39.741738 481.000000	39.741738 558.000000	39.741738 450.000000	39.741738 1023.000000	39.741738 423.000000
39.762295 991.000000	39.762295 446.000000	39.762295 1030.000000	39.762295 504.000000	39.762295 481.000000	39.762295 433.000000	39.762295 1058.000000	39.762295 462.000000
39.782852 1004.000000	39.782852 432.000000	39.782852 958.000000	39.782852 422.000000	39.782852 448.000000	39.782852 426.000000	39.782852 1035.000000	39.782852 436.000000
39.803409 931.000000	39.803409 414.000000	39.803409 1020.000000	39.803409 453.000000	39.803409 456.000000	39.803409 415.000000	39.803409 1038.000000	39.803409 418.000000
39.823967 966.000000	39.823967 408.000000	39.823967 962.000000	39.823967 444.000000	39.823967 436.000000	39.823967 380.000000	39.823967 1007.000000	39.823967 402.000000
39.844524 986.000000	39.844524 401.000000	39.844524 1013.000000	39.844524 448.000000	39.844524 449.000000	39.844524 400.000000	39.844524 1020.000000	39.844524 463.000000
39.865081 953.000000	39.865081 464.000000	39.865081 969.000000	39.865081 401.000000	39.865081 430.000000	39.865081 392.000000	39.865081 991.000000	39.865081 400.000000
39.885638 957.000000	39.885638 416.000000	39.885638 966.000000	39.885638 408.000000	39.885638 422.000000	39.885638 410.000000	39.885638 1017.000000	39.885638 439.000000
39.906195 948.000000	39.906195 419.000000	39.906195 962.000000	39.906195 382.000000	39.906195 445.000000	39.906195 404.000000	39.906195 1026.000000	39.906195 422.000000
39.926752 1037.000000	39.926752 419.000000	39.926752 946.000000	39.926752 433.000000	39.926752 403.000000	39.926752 414.000000	39.926752 1019.000000	39.926752 428.000000
39.947310 990.000000	39.947310 423.000000	39.947310 969.000000	39.947310 382.000000	39.947310 427.000000	39.947310 394.000000	39.947310 1054.000000	39.947310 436.000000
39.967867 940.000000	39.967867 387.000000	39.967867 973.000000	39.967867 417.000000	39.967867 421.000000	39.967867 403.000000	39.967867 1034.000000	39.967867 400.000000
39.988424 987.000000	39.988424 380.000000	39.988424 964.000000	39.988424 434.000000	39.988424 420.000000	39.988424 445.000000	39.988424 1047.000000	39.988424 417.000000
40.008981 1013.000000	40.008981 415.000000	40.008981 971.000000	40.008981 435.000000	40.008981 423.000000	40.008981 456.000000	40.008981 989.000000	40.008981 414.000000
40.029538 951.000000	40.029538 434.000000	40.029538 984.000000	40.029538 398.000000	40.029538 408.000000	40.029538 403.000000	40.029538 1030.000000	40.029538 406.000000
40.050096 966.000000	40.050096 417.000000	40.050096 966.000000	40.050096 410.000000	40.050096 422.000000	40.050096 407.000000	40.050096 1055.000000	40.050096 384.000000
40.070653 1071.000000	40.070653 417.000000	40.070653 907.000000	40.070653 364.000000	40.070653 373.000000	40.070653 418.000000	40.070653 947.000000	40.070653 390.000000
40.091210 1017.000000	40.091210 398.000000	40.091210 978.000000	40.091210 429.000000	40.091210 427.000000	40.091210 409.000000	40.091210 1032.000000	40.091210 395.000000
40.111767 953.000000	40.111767 410.000000	40.111767 974.000000	40.111767 425.000000	40.111767 378.000000	40.111767 440.000000	40.111767 1057.000000	40.111767 436.000000
40.132324 990.000000	40.132324 388.000000	40.132324 985.000000	40.132324 414.000000	40.132324 412.000000	40.132324 401.000000	40.132324 971.000000	40.132324 364.000000
40.152881 1044.000000	40.152881 398.000000	40.152881 1022.000000	40.152881 415.000000	40.152881 396.000000	40.152881 408.000000	40.152881 1066.000000	40.152881 421.000000
40.173439 1091.000000	40.173439 390.000000	40.173439 1044.000000	40.173439 365.000000	40.173439 424.000000	40.173439 391.000000	40.173439 1050.000000	40.173439 399.000000
40.193996 1139.000000	40.193996 400.000000	40.193996 1113.000000	40.193996 370.000000	40.193996 436.000000	40.193996 475.000000	40.193996 1131.000000	40.193996 447.000000
40.214553 1213.000000	40.214553 490.000000	40.214553 1199.000000	40.214553 418.000000	40.214553 468.000000	40.214553 458.000000	40.214553 1266.000000	40.214553 460.000000
40.235110 1477.000000	40.235110 590.000000	40.235110 1494.000000	40.235110 487.000000	40.235110 499.000000	40.235110 526.000000	40.235110 1418.000000	40.235110 502.000000
40.255667 1652.000000	40.255667 755.000000	40.255667 1949.000000	40.255667 522.000000	40.255667 624.000000	40.255667 667.000000	40.255667 1654.000000	40.255667 623.000000
40.276225 1795.000000	40.276225 941.000000	40.276225 2277.000000	40.276225 601.000000	40.276225 845.000000	40.276225 838.000000	40.276225 1823.000000	40.276225 746.000000
40.296782 1454.000000	40.296782 780.000000	40.296782 2075.000000	40.296782 646.000000	40.296782 951.000000	40.296782 1076.000000	40.296782 1715.000000	40.296782 854.000000
40.317339 1253.000000	40.317339 692.000000	40.317339 1608.000000	40.317339 655.000000	40.317339 865.000000	40.317339 1038.000000	40.317339 1444.000000	40.317339 863.000000
40.337896 1286.000000	40.337896 552.000000	40.337896 1417.000000	40.337896 516.000000	40.337896 671.000000	40.337896 778.000000	40.337896 1372.000000	40.337896 671.000000
40.358453 1377.000000	40.358453 593.000000	40.358453 1466.000000	40.358453 481.000000	40.358453 557.000000	40.358453 656.000000	40.358453 1341.000000	40.358453 599.000000
40.379010 1377.000000	40.379010 713.000000	40.379010 1660.000000	40.379010 500.000000	40.379010 647.000000	40.379010 598.000000	40.379010 1437.000000	40.379010 591.000000
40.399568 1150.000000	40.399568 610.000000	40.399568 1534.000000	40.399568 506.000000	40.399568 712.000000	40.399568 758.000000	40.399568 1332.000000	40.399568 596.000000
40.420125 1045.000000	40.420125 541.000000	40.420125 1268.000000	40.420125 503.000000	40.420125 629.000000	40.420125 733.000000	40.420125 1247.000000	40.420125 610.000000
40.440682 1013.000000	40.440682 441.000000	40.440682 1088.000000	40.440682 484.000000	40.440682 501.000000	40.440682 519.000000	40.440682 1049.000000	40.440682 487.000000
40.461239 983.000000	40.461239 397.000000	40.461239 1005.000000	40.461239 409.000000	40.461239 437.000000	40.461239 448.000000	40.461239 1044.000000	40.461239 437.000000
40.481796 989.000000	40.481796 385.000000	40.481796 1015.000000	40.481796 402.000000	40.481796 417.000000	40.481796 402.000000	40.481796 1121.000000	40.481796 396.000000
40.502354 979.000000	40.502354 394.000000	40.502354 939.000000	40.502354 394.000000	40.502354 414.000000	40.502354 397.000000	40.502354 1034.000000	40.502354 421.000000
40.522911 954.000000	40.522911 382.000000	40.522911 959.000000	40.522911 406.000000	40.522911 401.000000	40.522911 398.000000	40.522911 996.000000	40.522911 396.000000
40.543468 967.000000	40.543468 378.000000	40.543468 1014.000000	40.543468 361.000000	40.543468 406.000000	40.543468 411.000000	40.543468 1005.000000	40.543468 386.000000
40.564025 1019.000000	40.564025 422.000000	40.564025 940.000000	40.564025 363.000000	40.564025 372.000000	40.564025 393.000000	40.564025 993.000000	40.564025 376.000000
40.584582 961.000000	40.584582 361.000000	40.584582 978.000000	40.584582 368.000000	40.584582 389.000000	40.584582 351.000000	40.584582 947.000000	40.584582 384.000000
40.605139 971.000000	40.605139 406.000000	40.605139 999.000000	40.605139 401.000000	40.605139 366.000000	40.605139 367.000000	40.605139 1028.000000	40.605139 387.000000
40.625697 926.000000	40.625697 384.000000	40.625697 989.000000	40.625697 337.000000	40.625697 340.000000	40.625697 366.000000	40.625697 1017.000000	40.625697 399.000000
40.646254 956.000000	40.646254 389.000000	40.646254 938.000000	40.646254 384.000000	40.646254 376.000000	40.646254 373.000000	40.646254 962.000000	40.646254 361.000000
40.666811 1014.000000	40.666811 384.000000	40.666811 919.000000	40.666811 415.000000	40.666811 313.000000	40.666811 383.000000	40.666811 993.000000	40.666811 411.000000
40.687368 968.000000	40.687368 398.000000	40.687368 970.000000	40.687368 389.000000	40.687368 340.000000	40.687368 386.000000	40.687368 952.000000	40.687368 398.000000
40.707925 998.000000	40.707925 411.000000	40.707925 971.000000	40.707925 360.000000	40.707925 382.000000	40.707925 361.000000	40.707925 974.000000	40.707925 365.000000
40.728483 989.000000	40.728483 384.000000	40.728483 945.000000	40.728483 386.000000	40.728483 403.000000	40.728483 394.000000	40.728483 999.000000	40.728483 422.000000
40.749040 964.000000	40.749040 395.000000	40.749040 971.000000	40.749040 359.000000	40.749040 371.000000	40.749040 390.000000	40.749040 988.000000	40.749040 385.000000
40.769597 952.000000	40.769597 388.000000	40.769597 980.000000	40.769597 393.000000	40.769597 384.000000	40.769597 410.000000	40.769597 936.000000	40.769597 385.000000
40.790154 1026.000000	40.790154 387.000000	40.790154 930.000000	40.790154 369.000000	40.790154 378.000000	40.790154 367.000000	40.790154 885.000000	40.790154 388.000000
40.810711 996.000000	40.810711 415.000000	40.810711 947.000000	40.810711 374.000000	40.810711 362.000000	40.810711 397.000000	40.810711 1014.000000	40.810711 419.000000
40.831268 1031.000000	40.831268 361.000000	40.831268 978.000000	40.831268 387.000000	40.831268 382.000000	40.831268 388.000000	40.831268 988.000000	40.831268 374.000000
40.851826 997.000000	40.851826 371.000000	40.851826 990.000000	40.851826 384.000000	40.851826 399.000000	40.851826 386.000000	40.851826 973.000000	40.851826 402.000000
40.872383 994.000000	40.872383 353.000000	40.872383 930.000000	40.872383 369.000000	40.872383 359.000000	40.872383 363.000000	40.872383 1002.000000	40.872383 366.000000
40.892940 1012.000000	40.892940 383.000000	40.892940 958.000000	40.892940 359.000000	40.892940 379.000000	40.892940 372.000000	40.892940 980.000000	40.892940 364.000000
40.913497 981.000000	40.913497 419.000000	40.913497 930.000000	40.913497 408.000000	40.913497 378.000000	40.913497 366.000000	40.913497 988.000000	40.913497 403.000000
40.934054 926.000000	40.934054 372.000000	40.934054 1014.000000	40.934054 407.000000	40.934054 378.000000	40.934054 375.000000	40.934054 1007.000000	40.934054 377.000000
40.954612 1021.000000	40.954612 363.000000	40.954612 1023.000000	40.954612 380.000000	40.954612 371.000000	40.954612 364.000000	40.954612 1025.000000	40.954612 377.000000
40.975169 945.000000	40.975169 391.000000	40.975169 975.000000	40.975169 443.000000	40.975169 395.000000	40.975169 391.000000	40.975169 1008.000000	40.975169 403.000000
40.995726 973.000000	40.995726 405.000000	40.995726 920.000000	40.995726 355.000000	40.995726 361.000000	40.995726 354.000000	40.995726 1045.000000	40.995726 394.000000
41.016283 953.000000	41.016283 422.000000	41.016283 981.000000	41.016283 361.000000	41.016283 358.000000	41.016283 356.000000	41.016283 927.000000	41.016283 374.000000
41.036840 994.000000	41.036840 371.000000	41.036840 1018.000000	41.036840 409.000000	41.036840 381.000000	41.036840 349.000000	41.036840 1025.000000	41.036840 418.000000
41.057397 996.000000	41.057397 414.000000	41.057397 972.000000	41.057397 345.000000	41.057397 366.000000	41.057397 411.000000	41.057397 1019.000000	41.057397 376.000000
41.077955 990.000000	41.077955 374.000000	41.077955 981.000000	41.077955 347.000000	41.077955 377.000000	41.077955 375.000000	41.077955 1048.000000	41.077955 353.000000
41.098512 1006.000000	41.098512 394.000000	41.098512 967.000000	41.098512 357.000000	41.098512 375.000000	41.098512 352.000000	41.098512 985.000000	41.098512 356.000000
41.119069 1079.000000	41.119069 375.000000	41.119069 926.000000	41.119069 389.000000	41.119069 360.000000	41.119069 386.000000	41.119069 1013.000000	41.119069 394.000000
41.139626 1019.000000	41.139626 386.000000	41.139626 1043.000000	41.139626 381.000000	41.139626 394.000000	41.139626 384.000000	41.139626 1061.000000	41.139626 347.000000
41.160183 918.000000	41.160183 395.000000	41.160183 1000.000000	41.160183 391.000000	41.160183 327.000000	41.160183 374.000000	41.160183 1051.000000	41.160183 361.000000
41.180741 978.000000	41.180741 359.000000	41.180741 998.000000	41.180741 355.000000	41.180741 346.000000	41.180741 359.000000	41.180741 1025.000000	41.180741 373.000000
41.201298 998.000000	41.201298 396.000000	41.201298 947.000000	41.201298 333.000000	41.201298 367.000000	41.201298 343.000000	41.201298 1101.000000	41.201298 382.000000
41.221855 1060.000000	41.221855 385.000000	41.221855 1019.000000	41.221855 371.000000	41.221855 397.000000	41.221855 373.000000	41.221855 1091.000000	41.221855 398.000000
41.242412 998.000000	41.242412 369.000000	41.242412 1052.000000	41.242412 395.000000	41.242412 388.000000	41.242412 355.000000	41.242412 997.000000	41.242412 377.000000
41.262969 1029.000000	41.262969 443.000000	41.262969 986.000000	41.262969 364.000000	41.262969 385.000000	41.262969 387.000000	41.262969 1070.000000	41.262969 382.000000
41.283526 1045.000000	41.283526 371.000000	41.283526 966.000000	41.283526 336.000000	41.283526 342.000000	41.283526 367.000000	41.283526 1058.000000	41.283526 341.000000
41.304084 991.000000	41.304084 391.000000	41.304084 997.000000	41.304084 381.000000	41.304084 343.000000	41.304084 343.000000	41.304084 1007.000000	41.304084 395.000000
41.324641 1045.000000	41.324641 375.000000	41.324641 1026.000000	41.324641 368.000000	41.324641 352.000000	41.324641 379.000000	41.324641 1050.000000	41.324641 331.000000
41.345198 1008.000000	41.345198 386.000000	41.345198 965.000000	41.345198 402.000000	41.345198 380.000000	41.345198 377.000000	41.345198 1055.000000	41.345198 306.000000
41.365755 1047.000000	41.365755 382.000000	41.365755 1026.000000	41.365755 382.000000	41.365755 384.000000	41.365755 315.000000	41.365755 1051.000000	41.365755 351.000000
41.386312 996.000000	41.386312 398.000000	41.386312 1003.000000	41.386312 403.000000	41.386312 413.000000	41.386312 355.000000	41.386312 1052.000000	41.386312 361.000000
41.406870 1013.000000	41.406870 399.000000	41.406870 899.000000	41.406870 408.000000	41.406870 408.000000	41.406870 346.000000	41.406870 1089.000000	41.406870 365.000000
41.427427 1022.000000	41.427427 354.000000	41.427427 943.000000	41.427427 380.000000	41.427427 367.000000	41.427427 375.000000	41.427427 1018.000000	41.427427 393.000000
41.447984 995.000000	41.447984 395.000000	41.447984 990.000000	41.447984 404.000000	41.447984 363.000000	41.447984 366.000000	41.447984 1071.000000	41.447984 373.000000
41.468541 995.000000	41.468541 387.000000	41.468541 1044.000000	41.468541 379.000000	41.468541 365.000000	41.468541 375.000000	41.468541 1033.000000	41.468541 341.000000
41.489098 1051.000000	41.489098 388.000000	41.489098 974.000000	41.489098 390.000000	41.489098 352.000000	41.489098 356.000000	41.489098 1108.000000	41.489098 366.000000
41.509655 1000.000000	41.509655 396.000000	41.509655 1026.000000	41.509655 425.000000	41.509655 372.000000	41.509655 343.000000	41.509655 1039.000000	41.509655 368.000000
41.530213 1016.000000	41.530213 354.000000	41.530213 1092.000000	41.530213 394.000000	41.530213 375.000000	41.530213 358.000000	41.530213 1058.000000	41.530213 330.000000
41.550770 973.000000	41.550770 424.000000	41.550770 1003.000000	41.550770 367.000000	41.550770 384.000000	41.550770 392.000000	41.550770 1042.000000	41.550770 331.000000
41.571327 1088.000000	41.571327 412.000000	41.571327 1024.000000	41.571327 394.000000	41.571327 379.000000	41.571327 380.000000	41.571327 1003.000000	41.571327 356.000000
41.591884 1033.000000	41.591884 369.000000	41.591884 1026.000000	41.591884 397.000000	41.591884 365.000000	41.591884 407.000000	41.591884 1081.000000	41.591884 359.000000
41.612441 1017.000000	41.612441 383.000000	41.612441 1057.000000	41.612441 391.000000	41.612441 327.000000	41.612441 383.000000	41.612441 1111.000000	41.612441 386.000000
41.632999 1022.000000	41.632999 432.000000	41.632999 1063.000000	41.632999 378.000000	41.632999 386.000000	41.632999 384.000000	41.632999 1018.000000	41.632999 375.000000
41.653556 1037.000000	41.653556 376.000000	41.653556 1090.000000	41.653556 386.000000	41.653556 378.000000	41.653556 409.000000	41.653556 1002.000000	41.653556 345.000000
41.674113 1112.000000	41.674113 388.000000	41.674113 1077.000000	41.674113 393.000000	41.674113 395.000000	41.674113 347.000000	41.674113 1054.000000	41.674113 358.000000
41.694670 1186.000000	41.694670 406.000000	41.694670 1035.000000	41.694670 381.000000	41.694670 361.000000	41.694670 346.000000	41.694670 1111.000000	41.694670 358.000000
41.715227 1156.000000	41.715227 403.000000	41.715227 1112.000000	41.715227 383.000000	41.715227 383.000000	41.715227 378.000000	41.715227 1102.000000	41.715227 386.000000
41.735784 1177.000000	41.735784 370.000000	41.735784 1107.000000	41.735784 416.000000	41.735784 381.000000	41.735784 394.000000	41.735784 1148.000000	41.735784 345.000000
41.756342 1163.000000	41.756342 421.000000	41.756342 1138.000000	41.756342 379.000000	41.756342 375.000000	41.756342 400.000000	41.756342 1095.000000	41.756342 369.000000
41.776899 1107.000000	41.776899 395.000000	41.776899 1090.000000	41.776899 395.000000	41.776899 378.000000	41.776899 384.000000	41.776899 1111.000000	41.776899 358.000000
41.797456 1116.000000	41.797456 383.000000	41.797456 1124.000000	41.797456 369.000000	41.797456 399.000000	41.797456 383.000000	41.797456 1077.000000	41.797456 387.000000
41.818013 1146.000000	41.818013 406.000000	41.818013 1167.000000	41.818013 398.000000	41.818013 338.000000	41.818013 416.000000	41.818013 1131.000000	41.818013 386.000000
41.838570 1140.000000	41.838570 418.000000	41.838570 1023.000000	41.838570 404.000000	41.838570 368.000000	41.838570 384.000000	41.838570 1177.000000	41.838570 387.000000
41.859128 1121.000000	41.859128 372.000000	41.859128 1043.000000	41.859128 366.000000	41.859128 409.000000	41.859128 376.000000	41.859128 1038.000000	41.859128 389.000000
41.879685 1080.000000	41.879685 412.000000	41.879685 1033.000000	41.879685 389.000000	41.879685 367.000000	41.879685 417.000000	41.879685 1088.000000	41.879685 385.000000
41.900242 1114.000000	41.900242 404.000000	41.900242 1039.000000	41.900242 408.000000	41.900242 362.000000	41.900242 365.000000	41.900242 1094.000000	41.900242 389.000000
41.920799 1048.000000	41.920799 385.000000	41.920799 1073.000000	41.920799 386.000000	41.920799 371.000000	41.920799 393.000000	41.920799 1048.000000	41.920799 362.000000
41.941356 1037.000000	41.941356 403.000000	41.941356 1055.000000	41.941356 375.000000	41.941356 333.000000	41.941356 381.000000	41.941356 1106.000000	41.941356 387.000000
41.961913 1060.000000	41.961913 392.000000	41.961913 1035.000000	41.961913 365.000000	41.961913 410.000000	41.961913 374.000000	41.961913 1097.000000	41.961913 366.000000
41.982471 1038.000000	41.982471 393.000000	41.982471 998.000000	41.982471 365.000000	41.982471 362.000000	41.982471 360.000000	41.982471 1087.000000	41.982471 373.000000
42.003028 1074.000000	42.003028 429.000000	42.003028 1030.000000	42.003028 391.000000	42.003028 343.000000	42.003028 390.000000	42.003028 1087.000000	42.003028 333.000000
42.023585 1026.000000	42.023585 412.000000	42.023585 992.000000	42.023585 398.000000	42.023585 360.000000	42.023585 402.000000	42.023585 1010.000000	42.023585 378.000000
42.044142 999.000000	42.044142 400.000000	42.044142 968.000000	42.044142 397.000000	42.044142 386.000000	42.044142 391.000000	42.044142 1051.000000	42.044142 402.000000
42.064699 978.000000	42.064699 378.000000	42.064699 1065.000000	42.064699 381.000000	42.064699 383.000000	42.064699 344.000000	42.064699 1100.000000	42.064699 368.000000
42.085257 981.000000	42.085257 393.000000	42.085257 1005.000000	42.085257 408.000000	42.085257 388.000000	42.085257 373.000000	42.085257 1086.000000	42.085257 368.000000
42.105814 1057.000000	42.105814 441.000000	42.105814 1048.000000	42.105814 384.000000	42.105814 406.000000	42.105814 376.000000	42.105814 1110.000000	42.105814 376.000000
42.126371 1035.000000	42.126371 369.000000	42.126371 993.000000	42.126371 376.000000	42.126371 375.000000	42.126371 381.000000	42.126371 1092.000000	42.126371 393.000000
42.146928 1019.000000	42.146928 411.000000	42.146928 1000.000000	42.146928 400.000000	42.146928 408.000000	42.146928 386.000000	42.146928 1095.000000	42.146928 385.000000
42.167485 983.000000	42.167485 438.000000	42.167485 1087.000000	42.167485 381.000000	42.167485 377.000000	42.167485 358.000000	42.167485 1104.000000	42.167485 402.000000
42.188042 1020.000000	42.188042 396.000000	42.188042 1047.000000	42.188042 404.000000	42.188042 408.000000	42.188042 374.000000	42.188042 1134.000000	42.188042 399.000000
42.208600 1070.000000	42.208600 412.000000	42.208600 1022.000000	42.208600 370.000000	42.208600 369.000000	42.208600 391.000000	42.208600 1128.000000	42.208600 343.000000
42.229157 1046.000000	42.229157 405.000000	42.229157 1041.000000	42.229157 397.000000	42.229157 406.000000	42.229157 412.000000	42.229157 1079.000000	42.229157 388.000000
42.249714 1085.000000	42.249714 445.000000	42.249714 1078.000000	42.249714 379.000000	42.249714 386.000000	42.249714 416.000000	42.249714 1127.000000	42.249714 410.000000
42.270271 1133.000000	42.270271 462.000000	42.270271 1093.000000	42.270271 410.000000	42.270271 406.000000	42.270271 421.000000	42.270271 1112.000000	42.270271 386.000000
42.290828 1097.000000	42.290828 480.000000	42.290828 1030.000000	42.290828 392.000000	42.290828 401.000000	42.290828 439.000000	42.290828 1122.000000	42.290828 369.000000
42.311386 1088.000000	42.311386 447.000000	42.311386 1120.000000	42.311386 455.000000	42.311386 412.000000	42.311386 426.000000	42.311386 1245.000000	42.311386 413.000000
42.331943 1229.000000	42.331943 425.000000	42.331943 1115.000000	42.331943 436.000000	42.331943 409.000000	42.331943 431.000000	42.331943 1214.000000	42.331943 442.000000
42.352500 1319.000000	42.352500 467.000000	42.352500 1199.000000	42.352500 445.000000	42.352500 456.000000	42.352500 456.000000	42.352500 1257.000000	42.352500 412.000000
42.373057 1548.000000	42.373057 566.000000	42.373057 1333.000000	42.373057 495.000000	42.373057 479.000000	42.373057 605.000000	42.373057 1469.000000	42.373057 543.000000
42.393614 1949.000000	42.393614 606.000000	42.393614 1590.000000	42.393614 544.000000	42.393614 575.000000	42.393614 692.000000	42.393614 1644.000000	42.393614 707.000000
42.414171 2463.000000	42.414171 748.000000	42.414171 1845.000000	42.414171 700.000000	42.414171 790.000000	42.414171 832.000000	42.414171 2070.000000	42.414171 1007.000000
42.434729 2397.000000	42.434729 1006.000000	42.434729 2097.000000	42.434729 1115.000000	42.434729 1034.000000	42.434729 973.000000	42.434729 2652.000000	42.434729 1183.000000
42.455286 1736.000000	42.455286 1089.000000	42.455286 2065.000000	42.455286 1332.000000	42.455286 1109.000000	42.455286 1106.000000	42.455286 2500.000000	42.455286 1357.000000
42.475843 1543.000000	42.475843 1048.000000	42.475843 1613.000000	42.475843 1093.000000	42.475843 892.000000	42.475843 931.000000	42.475843 1828.000000	42.475843 1165.000000
42.496400 1455.000000	42.496400 839.000000	42.496400 1441.000000	42.496400 715.000000	42.496400 691.000000	42.496400 666.000000	42.496400 1539.000000	42.496400 875.000000
42.516957 1744.000000	42.516957 660.000000	42.516957 1569.000000	42.516957 606.000000	42.516957 657.000000	42.516957 710.000000	42.516957 1668.000000	42.516957 796.000000
42.537515 1791.000000	42.537515 743.000000	42.537515 1603.000000	42.537515 731.000000	42.537515 683.000000	42.537515 724.000000	42.537515 1900.000000	42.537515 860.000000
42.558072 1530.000000	42.558072 782.000000	42.558072 1609.000000	42.558072 827.000000	42.558072 741.000000	42.558072 807.000000	42.558072 1913.000000	42.558072 918.000000
42.578629 1296.000000	42.578629 734.000000	42.578629 1414.000000	42.578629 777.000000	42.578629 679.000000	42.578629 689.000000	42.578629 1478.000000	42.578629 869.000000
42.599186 1175.000000	42.599186 664.000000	42.599186 1270.000000	42.599186 596.000000	42.599186 548.000000	42.599186 518.000000	42.599186 1338.000000	42.599186 731.000000
42.619743 1103.000000	42.619743 515.000000	42.619743 1066.000000	42.619743 495.000000	42.619743 499.000000	42.619743 486.000000	42.619743 1236.000000	42.619743 557.000000
42.640300 1122.000000	42.640300 471.000000	42.640300 1058.000000	42.640300 459.000000	42.640300 426.000000	42.640300 452.000000	42.640300 1133.000000	42.640300 502.000000
42.660858 1093.000000	42.660858 427.000000	42.660858 1077.000000	42.660858 415.000000	42.660858 383.000000	42.660858 436.000000	42.660858 1249.000000	42.660858 451.000000
42.681415 1121.000000	42.681415 432.000000	42.681415 1088.000000	42.681415 442.000000	42.681415 435.000000	42.681415 454.000000	42.681415 1080.000000	42.681415 463.000000
42.701972 1116.000000	42.701972 424.000000	42.701972 1081.000000	42.701972 383.000000	42.701972 458.000000	42.701972 440.000000	42.701972 1224.000000	42.701972 453.000000
42.722529 1108.000000	42.722529 440.000000	42.722529 1058.000000	42.722529 414.000000	42.722529 433.000000	42.722529 426.000000	42.722529 1106.000000	42.722529 458.000000
42.743086 1031.000000	42.743086 429.000000	42.743086 1043.000000	42.743086 440.000000	42.743086 408.000000	42.743086 473.000000	42.743086 1149.000000	42.743086 453.000000
42.763644 1084.000000	42.763644 443.000000	42.763644 1089.000000	42.763644 460.000000	42.763644 437.000000	42.763644 457.000000	42.763644 1198.000000	42.763644 413.000000
42.784201 1110.000000	42.784201 443.000000	42.784201 1074.000000	42.784201 433.000000	42.784201 435.000000	42.784201 423.000000	42.784201 1105.000000	42.784201 436.000000
42.804758 1056.000000	42.804758 438.000000	42.804758 1093.000000	42.804758 451.000000	42.804758 436.000000	42.804758 424.000000	42.804758 1102.000000	42.804758 440.000000
42.825315 1095.000000	42.825315 411.000000	42.825315 1066.000000	42.825315 447.000000	42.825315 416.000000	42.825315 415.000000	42.825315 1158.000000	42.825315 444.000000
42.845872 1058.000000	42.845872 404.000000	42.845872 1002.000000	42.845872 420.000000	42.845872 417.000000	42.845872 447.000000	42.845872 1084.000000	42.845872 378.000000
42.866429 1070.000000	42.866429 429.000000	42.866429 1064.000000	42.866429 432.000000	42.866429 441.000000	42.866429 418.000000	42.866429 1118.000000	42.866429 423.000000
42.886987 1088.000000	42.886987 444.000000	42.886987 1052.000000	42.886987 442.000000	42.886987 463.000000	42.886987 457.000000	42.886987 1113.000000	42.886987 431.000000
42.907544 1019.000000	42.907544 398.000000	42.907544 1080.000000	42.907544 420.000000	42.907544 426.000000	42.907544 369.000000	42.907544 1083.000000	42.907544 450.000000
42.928101 1104.000000	42.928101 407.000000	42.928101 1024.000000	42.928101 393.000000	42.928101 446.000000	42.928101 413.000000	42.928101 1108.000000	42.928101 440.000000
42.948658 1087.000000	42.948658 441.000000	42.948658 1035.000000	42.948658 405.000000	42.948658 403.000000	42.948658 405.000000	42.948658 1189.000000	42.948658 415.000000
42.969215 1043.000000	42.969215 417.000000	42.969215 1000.000000	42.969215 415.000000	42.969215 409.000000	42.969215 422.000000	42.969215 1114.000000	42.969215 380.000000
42.989773 1086.000000	42.989773 404.000000	42.989773 992.000000	42.989773 426.000000	42.989773 455.000000	42.989773 424.000000	42.989773 1101.000000	42.989773 424.000000
43.010330 1022.000000	43.010330 392.000000	43.010330 1093.000000	43.010330 442.000000	43.010330 458.000000	43.010330 418.000000	43.010330 1152.000000	43.010330 428.000000
43.030887 1118.000000	43.030887 430.000000	43.030887 1067.000000	43.030887 394.000000	43.030887 399.000000	43.030887 425.000000	43.030887 1095.000000	43.030887 406.000000
43.051444 1095.000000	43.051444 428.000000	43.051444 958.000000	43.051444 432.000000	43.051444 455.000000	43.051444 447.000000	43.051444 1069.000000	43.051444 407.000000
43.072001 1070.000000	43.072001 389.000000	43.072001 1080.000000	43.072001 465.000000	43.072001 448.000000	43.072001 453.000000	43.072001 1144.000000	43.072001 392.000000
43.092558 1109.000000	43.092558 427.000000	43.092558 1105.000000	43.092558 463.000000	43.092558 433.000000	43.092558 414.000000	43.092558 1157.000000	43.092558 416.000000
43.113116 1131.000000	43.113116 447.000000	43.113116 1173.000000	43.113116 438.000000	43.113116 438.000000	43.113116 443.000000	43.113116 1134.000000	43.113116 412.000000
43.133673 1093.000000	43.133673 418.000000	43.133673 1032.000000	43.133673 435.000000	43.133673 430.000000	43.133673 419.000000	43.133673 1070.000000	43.133673 419.000000
43.154230 1079.000000	43.154230 414.000000	43.154230 1058.000000	43.154230 428.000000	43.154230 429.000000	43.154230 449.000000	43.154230 1141.000000	43.154230 454.000000
43.174787 1103.000000	43.174787 430.000000	43.174787 1101.000000	43.174787 455.000000	43.174787 476.000000	43.174787 427.000000	43.174787 1098.000000	43.174787 400.000000
43.195344 1065.000000	43.195344 403.000000	43.195344 1099.000000	43.195344 423.000000	43.195344 433.000000	43.195344 429.000000	43.195344 1135.000000	43.195344 399.000000
43.215902 1124.000000	43.215902 442.000000	43.215902 1092.000000	43.215902 465.000000	43.215902 528.000000	43.215902 426.000000	43.215902 1106.000000	43.215902 405.000000
43.236459 1035.000000	43.236459 444.000000	43.236459 1063.000000	43.236459 478.000000	43.236459 475.000000	43.236459 449.000000	43.236459 1151.000000	43.236459 461.000000
43.257016 1057.000000	43.257016 425.000000	43.257016 1090.000000	43.257016 463.000000	43.257016 510.000000	43.257016 472.000000	43.257016 1133.000000	43.257016 439.000000
43.277573 1153.000000	43.277573 418.000000	43.277573 1055.000000	43.277573 504.000000	43.277573 506.000000	43.277573 436.000000	43.277573 1117.000000	43.277573 426.000000
43.298130 1116.000000	43.298130 395.000000	43.298130 1059.000000	43.298130 479.000000	43.298130 485.000000	43.298130 470.000000	43.298130 1147.000000	43.298130 510.000000
43.318687 1095.000000	43.318687 412.000000	43.318687 1056.000000	43.318687 466.000000	43.318687 484.000000	43.318687 447.000000	43.318687 1141.000000	43.318687 433.000000
43.339245 1059.000000	43.339245 427.000000	43.339245 1022.000000	43.339245 431.000000	43.339245 489.000000	43.339245 474.000000	43.339245 1158.000000	43.339245 457.000000
43.359802 1089.000000	43.359802 443.000000	43.359802 1090.000000	43.359802 438.000000	43.359802 508.000000	43.359802 463.000000	43.359802 1157.000000	43.359802 449.000000
43.380359 1145.000000	43.380359 452.000000	43.380359 1100.000000	43.380359 460.000000	43.380359 500.000000	43.380359 491.000000	43.380359 1138.000000	43.380359 455.000000
43.400916 1079.000000	43.400916 396.000000	43.400916 1144.000000	43.400916 447.000000	43.400916 529.000000	43.400916 457.000000	43.400916 1169.000000	43.400916 479.000000
43.421473 1095.000000	43.421473 456.000000	43.421473 1108.000000	43.421473 490.000000	43.421473 460.000000	43.421473 463.000000	43.421473 1165.000000	43.421473 411.000000
43.442031 1048.000000	43.442031 417.000000	43.442031 1066.000000	43.442031 464.000000	43.442031 490.000000	43.442031 469.000000	43.442031 1154.000000	43.442031 461.000000
43.462588 1158.000000	43.462588 438.000000	43.462588 1089.000000	43.462588 506.000000	43.462588 504.000000	43.462588 465.000000	43.462588 1156.000000	43.462588 485.000000
43.483145 1099.000000	43.483145 455.000000	43.483145 1119.000000	43.483145 453.000000	43.483145 509.000000	43.483145 493.000000	43.483145 1208.000000	43.483145 480.000000
43.503702 1131.000000	43.503702 437.000000	43.503702 1069.000000	43.503702 457.000000	43.503702 517.000000	43.503702 443.000000	43.503702 1235.000000	43.503702 496.000000
43.524259 1038.000000	43.524259 435.000000	43.524259 1067.000000	43.524259 499.000000	43.524259 515.000000	43.524259 477.000000	43.524259 1246.000000	43.524259 488.000000
43.544816 1127.000000	43.544816 395.000000	43.544816 1182.000000	43.544816 441.000000	43.544816 481.000000	43.544816 507.000000	43.544816 1167.000000	43.544816 565.000000
43.565374 1161.000000	43.565374 426.000000	43.565374 1079.000000	43.565374 460.000000	43.565374 463.000000	43.565374 539.000000	43.565374 1153.000000	43.565374 470.000000
43.585931 1119.000000	43.585931 457.000000	43.585931 1091.000000	43.585931 492.000000	43.585931 510.000000	43.585931 553.000000	43.585931 1154.000000	43.585931 521.000000
43.606488 1097.000000	43.606488 470.000000	43.606488 1086.000000	43.606488 462.000000	43.606488 490.000000	43.606488 483.000000	43.606488 1168.000000	43.606488 490.000000
43.627045 1176.000000	43.627045 454.000000	43.627045 1127.000000	43.627045 458.000000	43.627045 510.000000	43.627045 533.000000	43.627045 1121.000000	43.627045 508.000000
43.647602 1131.000000	43.647602 446.000000	43.647602 1073.000000	43.647602 450.000000	43.647602 529.000000	43.647602 506.000000	43.647602 1158.000000	43.647602 524.000000
43.668160 1132.000000	43.668160 405.000000	43.668160 1122.000000	43.668160 467.000000	43.668160 499.000000	43.668160 580.000000	43.668160 1191.000000	43.668160 530.000000
43.688717 1065.000000	43.688717 430.000000	43.688717 1004.000000	43.688717 440.000000	43.688717 476.000000	43.688717 559.000000	43.688717 1205.000000	43.688717 584.000000
43.709274 1125.000000	43.709274 433.000000	43.709274 1100.000000	43.709274 484.000000	43.709274 489.000000	43.709274 532.000000	43.709274 1243.000000	43.709274 576.000000
43.729831 1154.000000	43.729831 458.000000	43.729831 1069.000000	43.729831 468.000000	43.729831 550.000000	43.729831 569.000000	43.729831 1155.000000	43.729831 561.000000
43.750388 1154.000000	43.750388 449.000000	43.750388 1106.000000	43.750388 486.000000	43.750388 520.000000	43.750388 528.000000	43.750388 1209.000000	43.750388 572.000000
43.770946 1118.000000	43.770946 456.000000	43.770946 1149.000000	43.770946 508.000000	43.770946 498.000000	43.770946 579.000000	43.770946 1120.000000	43.770946 571.000000
43.791503 1113.000000	43.791503 419.000000	43.791503 1057.000000	43.791503 475.000000	43.791503 578.000000	43.791503 622.000000	43.791503 1157.000000	43.791503 638.000000
43.812060 1156.000000	43.812060 471.000000	43.812060 1173.000000	43.812060 508.000000	43.812060 503.000000	43.812060 597.000000	43.812060 1224.000000	43.812060 612.000000
43.832617 1106.000000	43.832617 431.000000	43.832617 1095.000000	43.832617 505.000000	43.832617 547.000000	43.832617 577.000000	43.832617 1197.000000	43.832617 615.000000
43.853174 1144.000000	43.853174 461.000000	43.853174 1123.000000	43.853174 481.000000	43.853174 557.000000	43.853174 647.000000	43.853174 1213.000000	43.853174 671.000000
43.873731 1147.000000	43.873731 468.000000	43.873731 1032.000000	43.873731 500.000000	43.873731 503.000000	43.873731 605.000000	43.873731 1239.000000	43.873731 672.000000
43.894289 1117.000000	43.894289 445.000000	43.894289 1096.000000	43.894289 500.000000	43.894289 579.000000	43.894289 714.000000	43.894289 1180.000000	43.894289 681.000000
43.914846 1098.000000	43.914846 424.000000	43.914846 1134.000000	43.914846 533.000000	43.914846 554.000000	43.914846 674.000000	43.914846 1197.000000	43.914846 664.000000
43.935403 1180.000000	43.935403 445.000000	43.935403 1090.000000	43.935403 539.000000	43.935403 524.000000	43.935403 703.000000	43.935403 1209.000000	43.935403 670.000000
43.955960 1162.000000	43.955960 434.000000	43.955960 1099.000000	43.955960 535.000000	43.955960 540.000000	43.955960 683.000000	43.955960 1235.000000	43.955960 693.000000
43.976517 1140.000000	43.976517 494.000000	43.976517 1099.000000	43.976517 556.000000	43.976517 549.000000	43.976517 658.000000	43.976517 1194.000000	43.976517 727.000000
43.997075 1127.000000	43.997075 440.000000	43.997075 1161.000000	43.997075 534.000000	43.997075 578.000000	43.997075 643.000000	43.997075 1215.000000	43.997075 686.000000
44.017632 1101.000000	44.017632 433.000000	44.017632 1121.000000	44.017632 534.000000	44.017632 576.000000	44.017632 680.000000	44.017632 1168.000000	44.017632 713.000000
44.038189 1120.000000	44.038189 447.000000	44.038189 1120.000000	44.038189 531.000000	44.038189 570.000000	44.038189 703.000000	44.038189 1224.000000	44.038189 663.000000
44.058746 1130.000000	44.058746 431.000000	44.058746 1094.000000	44.058746 571.000000	44.058746 570.000000	44.058746 691.000000	44.058746 1126.000000	44.058746 685.000000
44.079303 1115.000000	44.079303 443.000000	44.079303 1117.000000	44.079303 520.000000	44.079303 511.000000	44.079303 664.000000	44.079303 1187.000000	44.079303 642.000000
44.099860 1147.000000	44.099860 400.000000	44.099860 1107.000000	44.099860 524.000000	44.099860 548.000000	44.099860 612.000000	44.099860 1192.000000	44.099860 678.000000
44.120418 1195.000000	44.120418 471.000000	44.120418 1100.000000	44.120418 521.000000	44.120418 536.000000	44.120418 612.000000	44.120418 1165.000000	44.120418 621.000000
44.140975 1161.000000	44.140975 443.000000	44.140975 1151.000000	44.140975 518.000000	44.140975 531.000000	44.140975 628.000000	44.140975 1231.000000	44.140975 637.000000
44.161532 1159.000000	44.161532 437.000000	44.161532 1188.000000	44.161532 469.000000	44.161532 526.000000	44.161532 634.000000	44.161532 1196.000000	44.161532 654.000000
44.182089 1178.000000	44.182089 464.000000	44.182089 1144.000000	44.182089 473.000000	44.182089 539.000000	44.182089 600.000000	44.182089 1193.000000	44.182089 576.000000
44.202646 1132.000000	44.202646 411.000000	44.202646 1134.000000	44.202646 536.000000	44.202646 483.000000	44.202646 591.000000	44.202646 1257.000000	44.202646 628.000000
44.223204 1147.000000	44.223204 414.000000	44.223204 1157.000000	44.223204 518.000000	44.223204 517.000000	44.223204 576.000000	44.223204 1241.000000	44.223204 527.000000
44.243761 1185.000000	44.243761 444.000000	44.243761 1178.000000	44.243761 472.000000	44.243761 488.000000	44.243761 549.000000	44.243761 1205.000000	44.243761 547.000000
44.264318 1134.000000	44.264318 370.000000	44.264318 1141.000000	44.264318 494.000000	44.264318 463.000000	44.264318 511.000000	44.264318 1260.000000	44.264318 560.000000
44.284875 1141.000000	44.284875 410.000000	44.284875 1110.000000	44.284875 499.000000	44.284875 488.000000	44.284875 565.000000	44.284875 1236.000000	44.284875 536.000000
44.305432 1187.000000	44.305432 410.000000	44.305432 1152.000000	44.305432 494.000000	44.305432 509.000000	44.305432 511.000000	44.305432 1166.000000	44.305432 509.000000
44.325989 1162.000000	44.325989 387.000000	44.325989 1148.000000	44.325989 422.000000	44.325989 466.000000	44.325989 478.000000	44.325989 1180.000000	44.325989 521.000000
44.346547 1116.000000	44.346547 396.000000	44.346547 1129.000000	44.346547 454.000000	44.346547 481.000000	44.346547 502.000000	44.346547 1209.000000	44.346547 497.000000
44.367104 1219.000000	44.367104 417.000000	44.367104 1169.000000	44.367104 481.000000	44.367104 428.000000	44.367104 510.000000	44.367104 1249.000000	44.367104 482.000000
44.387661 1153.000000	44.387661 432.000000	44.387661 1158.000000	44.387661 477.000000	44.387661 458.000000	44.387661 491.000000	44.387661 1213.000000	44.387661 496.000000
44.408218 1185.000000	44.408218 446.000000	44.408218 1128.000000	44.408218 476.000000	44.408218 466.000000	44.408218 476.000000	44.408218 1272.000000	44.408218 420.000000
44.428775 1228.000000	44.428775 408.000000	44.428775 1174.000000	44.428775 446.000000	44.428775 415.000000	44.428775 463.000000	44.428775 1242.000000	44.428775 474.000000
44.449333 1170.000000	44.449333 426.000000	44.449333 1127.000000	44.449333 453.000000	44.449333 466.000000	44.449333 421.000000	44.449333 1338.000000	44.449333 478.000000
44.469890 1153.000000	44.469890 399.000000	44.469890 1127.000000	44.469890 437.000000	44.469890 439.000000	44.469890 453.000000	44.469890 1279.000000	44.469890 470.000000
44.490447 1169.000000	44.490447 424.000000	44.490447 1090.000000	44.490447 445.000000	44.490447 419.000000	44.490447 458.000000	44.490447 1263.000000	44.490447 454.000000
44.511004 1174.000000	44.511004 386.000000	44.511004 1123.000000	44.511004 463.000000	44.511004 434.000000	44.511004 468.000000	44.511004 1261.000000	44.511004 372.000000
44.531561 1233.000000	44.531561 382.000000	44.531561 1099.000000	44.531561 423.000000	44.531561 423.000000	44.531561 466.000000	44.531561 1233.000000	44.531561 462.000000
44.552118 1215.000000	44.552118 448.000000	44.552118 1203.000000	44.552118 445.000000	44.552118 435.000000	44.552118 419.000000	44.552118 1308.000000	44.552118 407.000000
44.572676 1247.000000	44.572676 392.000000	44.572676 1194.000000	44.572676 476.000000	44.572676 412.000000	44.572676 462.000000	44.572676 1326.000000	44.572676 436.000000
44.593233 1244.000000	44.593233 407.000000	44.593233 1198.000000	44.593233 440.000000	44.593233 425.000000	44.593233 452.000000	44.593233 1391.000000	44.593233 423.000000
44.613790 1260.000000	44.613790 395.000000	44.613790 1225.000000	44.613790 425.000000	44.613790 384.000000	44.613790 407.000000	44.613790 1290.000000	44.613790 389.000000
44.634347 1209.000000	44.634347 402.000000	44.634347 1200.000000	44.634347 404.000000	44.634347 428.000000	44.634347 398.000000	44.634347 1294.000000	44.634347 397.000000
44.654904 1218.000000	44.654904 405.000000	44.654904 1185.000000	44.654904 424.000000	44.654904 379.000000	44.654904 421.000000	44.654904 1349.000000	44.654904 403.000000
44.675462 1204.000000	44.675462 454.000000	44.675462 1269.000000	44.675462 405.000000	44.675462 432.000000	44.675462 424.000000	44.675462 1303.000000	44.675462 391.000000
44.696019 1173.000000	44.696019 406.000000	44.696019 1203.000000	44.696019 412.000000	44.696019 382.000000	44.696019 377.000000	44.696019 1301.000000	44.696019 381.000000
44.716576 1217.000000	44.716576 404.000000	44.716576 1230.000000	44.716576 402.000000	44.716576 433.000000	44.716576 417.000000	44.716576 1299.000000	44.716576 411.000000
44.737133 1179.000000	44.737133 382.000000	44.737133 1200.000000	44.737133 439.000000	44.737133 414.000000	44.737133 391.000000	44.737133 1267.000000	44.737133 385.000000
44.757690 1209.000000	44.757690 426.000000	44.757690 1172.000000	44.757690 437.000000	44.757690 401.000000	44.757690 403.000000	44.757690 1263.000000	44.757690 405.000000
44.778247 1233.000000	44.778247 417.000000	44.778247 1229.000000	44.778247 419.000000	44.778247 420.000000	44.778247 407.000000	44.778247 1272.000000	44.778247 387.000000
44.798805 1230.000000	44.798805 401.000000	44.798805 1167.000000	44.798805 418.000000	44.798805 357.000000	44.798805 387.000000	44.798805 1234.000000	44.798805 389.000000
44.819362 1200.000000	44.819362 420.000000	44.819362 1129.000000	44.819362 402.000000	44.819362 412.000000	44.819362 410.000000	44.819362 1305.000000	44.819362 353.000000
44.839919 1290.000000	44.839919 433.000000	44.839919 1172.000000	44.839919 429.000000	44.839919 388.000000	44.839919 383.000000	44.839919 1266.000000	44.839919 423.000000
44.860476 1160.000000	44.860476 403.000000	44.860476 1135.000000	44.860476 398.000000	44.860476 357.000000	44.860476 356.000000	44.860476 1252.000000	44.860476 373.000000
44.881033 1157.000000	44.881033 404.000000	44.881033 1137.000000	44.881033 407.000000	44.881033 380.000000	44.881033 428.000000	44.881033 1208.000000	44.881033 362.000000
44.901591 1187.000000	44.901591 409.000000	44.901591 1150.000000	44.901591 381.000000	44.901591 377.000000	44.901591 382.000000	44.901591 1253.000000	44.901591 397.000000
44.922148 1116.000000	44.922148 398.000000	44.922148 1114.000000	44.922148 395.000000	44.922148 373.000000	44.922148 382.000000	44.922148 1200.000000	44.922148 398.000000
44.942705 1193.000000	44.942705 421.000000	44.942705 1131.000000	44.942705 385.000000	44.942705 398.000000	44.942705 400.000000	44.942705 1207.000000	44.942705 375.000000
44.963262 1177.000000	44.963262 409.000000	44.963262 1184.000000	44.963262 422.000000	44.963262 399.000000	44.963262 393.000000	44.963262 1280.000000	44.963262 342.000000
44.983819 1231.000000	44.983819 386.000000	44.983819 1218.000000	44.983819 400.000000	44.983819 387.000000	44.983819 349.000000	44.983819 1214.000000	44.983819 353.000000
45.004376 1116.000000	45.004376 417.000000	45.004376 1231.000000	45.004376 458.000000	45.004376 396.000000	45.004376 359.000000	45.004376 1279.000000	45.004376 419.000000
45.024934 1133.000000	45.024934 418.000000	45.024934 1198.000000	45.024934 418.000000	45.024934 380.000000	45.024934 375.000000	45.024934 1238.000000	45.024934 381.000000
45.045491 1169.000000	45.045491 435.000000	45.045491 1115.000000	45.045491 388.000000	45.045491 399.000000	45.045491 396.000000	45.045491 1234.000000	45.045491 361.000000
45.066048 1135.000000	45.066048 429.000000	45.066048 1189.000000	45.066048 393.000000	45.066048 375.000000	45.066048 365.000000	45.066048 1221.000000	45.066048 347.000000
45.086605 1130.000000	45.086605 434.000000	45.086605 1138.000000	45.086605 395.000000	45.086605 350.000000	45.086605 335.000000	45.086605 1256.000000	45.086605 393.000000
45.107162 1119.000000	45.107162 453.000000	45.107162 1207.000000	45.107162 368.000000	45.107162 379.000000	45.107162 396.000000	45.107162 1182.000000	45.107162 358.000000
45.127720 1222.000000	45.127720 406.000000	45.127720 1147.000000	45.127720 387.000000	45.127720 399.000000	45.127720 403.000000	45.127720 1221.000000	45.127720 368.000000
45.148277 1198.000000	45.148277 413.000000	45.148277 1137.000000	45.148277 396.000000	45.148277 376.000000	45.148277 386.000000	45.148277 1273.000000	45.148277 372.000000
45.168834 1193.000000	45.168834 431.000000	45.168834 1152.000000	45.168834 432.000000	45.168834 381.000000	45.168834 426.000000	45.168834 1260.000000	45.168834 359.000000
45.189391 1181.000000	45.189391 423.000000	45.189391 1156.000000	45.189391 416.000000	45.189391 369.000000	45.189391 371.000000	45.189391 1161.000000	45.189391 331.000000
45.209948 1174.000000	45.209948 429.000000	45.209948 1118.000000	45.209948 410.000000	45.209948 392.000000	45.209948 364.000000	45.209948 1212.000000	45.209948 368.000000
45.230505 1195.000000	45.230505 444.000000	45.230505 1179.000000	45.230505 422.000000	45.230505 397.000000	45.230505 406.000000	45.230505 1193.000000	45.230505 351.000000
45.251063 1141.000000	45.251063 366.000000	45.251063 1165.000000	45.251063 408.000000	45.251063 391.000000	45.251063 350.000000	45.251063 1202.000000	45.251063 395.000000
45.271620 1156.000000	45.271620 408.000000	45.271620 1088.000000	45.271620 401.000000	45.271620 375.000000	45.271620 382.000000	45.271620 1236.000000	45.271620 372.000000
45.292177 1180.000000	45.292177 386.000000	45.292177 1155.000000	45.292177 409.000000	45.292177 389.000000	45.292177 359.000000	45.292177 1220.000000	45.292177 372.000000
45.312734 1170.000000	45.312734 385.000000	45.312734 1119.000000	45.312734 411.000000	45.312734 369.000000	45.312734 367.000000	45.312734 1259.000000	45.312734 357.000000
45.333291 1163.000000	45.333291 412.000000	45.333291 1185.000000	45.333291 376.000000	45.333291 339.000000	45.333291 411.000000	45.333291 1251.000000	45.333291 399.000000
45.353849 1140.000000	45.353849 395.000000	45.353849 1104.000000	45.353849 397.000000	45.353849 418.000000	45.353849 368.000000	45.353849 1154.000000	45.353849 399.000000
45.374406 1190.000000	45.374406 387.000000	45.374406 1091.000000	45.374406 398.000000	45.374406 376.000000	45.374406 374.000000	45.374406 1155.000000	45.374406 360.000000
45.394963 1171.000000	45.394963 447.000000	45.394963 1147.000000	45.394963 432.000000	45.394963 357.000000	45.394963 373.000000	45.394963 1247.000000	45.394963 355.000000
45.415520 1195.000000	45.415520 424.000000	45.415520 1088.000000	45.415520 365.000000	45.415520 411.000000	45.415520 379.000000	45.415520 1185.000000	45.415520 359.000000
45.436077 1149.000000	45.436077 377.000000	45.436077 1074.000000	45.436077 387.000000	45.436077 390.000000	45.436077 348.000000	45.436077 1256.000000	45.436077 361.000000
45.456634 1184.000000	45.456634 421.000000	45.456634 1178.000000	45.456634 406.000000	45.456634 352.000000	45.456634 390.000000	45.456634 1213.000000	45.456634 367.000000
45.477192 1197.000000	45.477192 423.000000	45.477192 1099.000000	45.477192 394.000000	45.477192 357.000000	45.477192 385.000000	45.477192 1220.000000	45.477192 398.000000
45.497749 1218.000000	45.497749 444.000000	45.497749 1117.000000	45.497749 391.000000	45.497749 394.000000	45.497749 408.000000	45.497749 1291.000000	45.497749 381.000000
45.518306 1185.000000	45.518306 393.000000	45.518306 1154.000000	45.518306 403.000000	45.518306 389.000000	45.518306 359.000000	45.518306 1278.000000	45.518306 388.000000
45.538863 1157.000000	45.538863 429.000000	45.538863 1135.000000	45.538863 379.000000	45.538863 424.000000	45.538863 367.000000	45.538863 1235.000000	45.538863 379.000000
45.559420 1273.000000	45.559420 459.000000	45.559420 1237.000000	45.559420 408.000000	45.559420 383.000000	45.559420 394.000000	45.559420 1317.000000	45.559420 394.000000
45.579978 1110.000000	45.579978 393.000000	45.579978 1200.000000	45.579978 424.000000	45.579978 386.000000	45.579978 393.000000	45.579978 1266.000000	45.579978 387.000000
45.600535 1246.000000	45.600535 430.000000	45.600535 1246.000000	45.600535 396.000000	45.600535 401.000000	45.600535 421.000000	45.600535 1211.000000	45.600535 367.000000
45.621092 1203.000000	45.621092 431.000000	45.621092 1143.000000	45.621092 400.000000	45.621092 428.000000	45.621092 415.000000	45.621092 1251.000000	45.621092 391.000000
45.641649 1256.000000	45.641649 444.000000	45.641649 1220.000000	45.641649 426.000000	45.641649 392.000000	45.641649 428.000000	45.641649 1265.000000	45.641649 424.000000
45.662206 1184.000000	45.662206 491.000000	45.662206 1209.000000	45.662206 449.000000	45.662206 403.000000	45.662206 430.000000	45.662206 1268.000000	45.662206 413.000000
45.682763 1277.000000	45.682763 525.000000	45.682763 1264.000000	45.682763 422.000000	45.682763 413.000000	45.682763 434.000000	45.682763 1319.000000	45.682763 406.000000
45.703321 1359.000000	45.703321 496.000000	45.703321 1275.000000	45.703321 466.000000	45.703321 455.000000	45.703321 502.000000	45.703321 1356.000000	45.703321 419.000000
45.723878 1543.000000	45.723878 557.000000	45.723878 1496.000000	45.723878 486.000000	45.723878 451.000000	45.723878 569.000000	45.723878 1433.000000	45.723878 534.000000
45.744435 1904.000000	45.744435 750.000000	45.744435 1783.000000	45.744435 658.000000	45.744435 542.000000	45.744435 653.000000	45.744435 1605.000000	45.744435 641.000000
45.764992 2230.000000	45.764992 1093.000000	45.764992 2181.000000	45.764992 916.000000	45.764992 673.000000	45.764992 795.000000	45.764992 1914.000000	45.764992 820.000000
45.785549 1946.000000	45.785549 1116.000000	45.785549 2529.000000	45.785549 1116.000000	45.785549 827.000000	45.785549 939.000000	45.785549 1880.000000	45.785549 881.000000
45.806107 1581.000000	45.806107 955.000000	45.806107 2263.000000	45.806107 1110.000000	45.806107 877.000000	45.806107 956.000000	45.806107 1725.000000	45.806107 880.000000
45.826664 1390.000000	45.826664 688.000000	45.826664 1853.000000	45.826664 985.000000	45.826664 811.000000	45.826664 899.000000	45.826664 1517.000000	45.826664 824.000000
45.847221 1500.000000	45.847221 626.000000	45.847221 1540.000000	45.847221 755.000000	45.847221 589.000000	45.847221 722.000000	45.847221 1453.000000	45.847221 665.000000
45.867778 1567.000000	45.867778 669.000000	45.867778 1511.000000	45.867778 655.000000	45.867778 608.000000	45.867778 651.000000	45.867778 1497.000000	45.867778 621.000000
45.888335 1641.000000	45.888335 847.000000	45.888335 1740.000000	45.888335 715.000000	45.888335 595.000000	45.888335 696.000000	45.888335 1536.000000	45.888335 609.000000
45.908892 1521.000000	45.908892 755.000000	45.908892 1839.000000	45.908892 796.000000	45.908892 641.000000	45.908892 679.000000	45.908892 1576.000000	45.908892 695.000000
45.929450 1337.000000	45.929450 725.000000	45.929450 1702.000000	45.929450 752.000000	45.929450 666.000000	45.929450 670.000000	45.929450 1448.000000	45.929450 646.000000
45.950007 1242.000000	45.950007 569.000000	45.950007 1459.000000	45.950007 669.000000	45.950007 609.000000	45.950007 599.000000	45.950007 1275.000000	45.950007 570.000000
45.970564 1213.000000	45.970564 529.000000	45.970564 1268.000000	45.970564 536.000000	45.970564 507.000000	45.970564 549.000000	45.970564 1302.000000	45.970564 466.000000
45.991121 1160.000000	45.991121 494.000000	45.991121 1171.000000	45.991121 442.000000	45.991121 452.000000	45.991121 444.000000	45.991121 1262.000000	45.991121 429.000000
46.011678 1233.000000	46.011678 425.000000	46.011678 1214.000000	46.011678 454.000000	46.011678 434.000000	46.011678 442.000000	46.011678 1280.000000	46.011678 399.000000
46.032236 1225.000000	46.032236 441.000000	46.032236 1153.000000	46.032236 401.000000	46.032236 421.000000	46.032236 419.000000	46.032236 1219.000000	46.032236 400.000000
46.052793 1157.000000	46.052793 420.000000	46.052793 1225.000000	46.052793 419.000000	46.052793 423.000000	46.052793 381.000000	46.052793 1198.000000	46.052793 412.000000
[truncated: 678 more rows]

## Sheet: Inputs for modelling
Chemical compositions of GBFS, %
Oxides	SiO2	Al2O3	Fe2O3	CaO	MgO	K2O	Na2O	TiO2	SO3	L.O.I		Materials calculated for 1 m3 of alkali-activated slags
GBFS	32.4	11.1	0.6	43.4	7.77	0.53	0.27	1.01	2.41	0.51		w/b	BFS	NaOH	Na2O mol required	SiO2 mol	Sodium silicate	Sodium solution	Water in activating solution	Additional water	Sand	Total water
												0.35	955.5	38.22	141.225	282.45	31.0954	113.721	80.8337	275.964	519.4	356.798
												0.45	863.625	34.545	127.646	255.291	28.1055	102.786	73.0612	341.569	519.4	414.631
												0.55	790.125	31.605	116.782	233.564	25.7135	94.0382	66.8432	396.798	519.4	463.641
Molar ratios of alkali-activated slags
Mortars	w/b	SiO2/Al2O3	SiO2/Na2O	H2O/Na2O	BFS in 100g of water, g/100g
AAS 035	0.35	5.23	8.79	32.02	267.799
AAS 045	0.45	5.23	8.79	41.17	208.288
AAS 055	0.55	5.23	8.79	50.32	170.417
								Amount materials reacted in 100g of water, g
							Average unreacted BFS, %	SiO2	Al2O3	CaO	Na2O	SO3	MgO	W/B
							54	44.6624	14.5174	59.8256	5.25042	3.32211	10.7107	0.35
							56	33.3878	10.8526	44.7231	3.92499	2.48347	8.00688	0.45
							55	27.8694	9.05889	37.3312	3.27627	2.073	6.6835	0.55
